# Supplementary material for: The future of CRISPR gene editing according to plant scientists
Source: iScience. 2022 Aug 25;25(9):105012. doi: 10.1016/j.isci.2022.105012 (PMC9460836; doi:10.1016/j.isci.2022.105012)
Supplement: Data S2. Survey results is related to the supplemental file [file mmc2.xlsx]

## Sheet: Survey outputs (raw)
StartDate	EndDate	Status	Progress	Duration (in seconds)	Finished	RecordedDate	ResponseId	DistributionChannel	UserLanguage	Participation (Age)	Participation (Agree to collecting of response)	Academic Level	Academic Level (Other Option)	Public/Private	Public/Private (Both option, distribution)	Years of Experience	Fundamental/Applied (Distribution)	Focus (Yield)	Focus (Stress)	Focus (Nutrition)	Focus (Mineral uptake)	Focus (Storage)	Focus (Other)	Focus (Other explained)	Crops	Crops (Vegetables explained)	Crops (Fruits explained)	Crops (Legumes explained)	Crops (Other explained)	Region	CRISPR Activity	CRISPR Start	Budget (Current)	Budget (3 years)	Budget (5 years)	Budget (10 years)	Functions-Africa-Herbicide	Functions-Africa-Drought	Functions-Africa-Salt Soil	Functions-Africa-Insect	Functions-Africa-Biofortification	Functions-Africa-Fungus	Functions-Africa-Viruses	Functions-Africa-Shelf life	Functions-Africa-Fertilizer	Functions-Africa-Cultivation	Functions-Africa-Other	Functions-Africa-Other (explained)	Functions-Asia-Herbicide
2021-05-17 00:53:01	2021-05-17 00:59:26	0	100	384	1	2021-05-17 00:59:27	R_2DTQwb9cKwTXD1Z	anonymous	EN	1	1	3		3	30	1	65	23	23	0			70	genome editing	15	tomato, melon				3	1	6	51	51	52	50
2021-05-16 16:48:49	2021-05-16 16:55:48	0	100	419	1	2021-05-16 16:55:50	R_T10DZAPlXOhT3cB	anonymous	EN	1	1	3		3	50	1	91	70	90						16,17,6		tomato	faba bean	Cactus; Cycas	1	2						1	4	4	4	1	4	4	1	4	7
2021-05-16 16:08:30	2021-05-16 16:17:06	0	100	515	1	2021-05-16 16:17:08	R_214eBzy0bvO2wht	anonymous	EN	1	1	6		3	50	4	80		100						1,3,4,5,15,6	Tomato, spinach, lettuce			Nicotiana benthamiana	1,2,3,4,6	1	1	20	30	30	35						7	7
2021-05-31 19:33:20	2021-05-31 19:42:19	0	100	538	1	2021-05-31 19:42:19	R_W8yhc0tvFL6kUZH	anonymous	EN	1	1	7		3	75	2	60	70	80	5	5	40			3,5,15,16,17	pulse crop	pistachio	pea		4	2			40	40	40
2021-05-16 21:25:25	2021-05-16 21:35:03	0	100	577	1	2021-05-16 21:35:03	R_2uIIl0fEkWGx1UG	anonymous	EN	1	1	3		3		1	85	58		73					1,4,5					2	1	7	46	62	81														7
2021-05-17 01:50:36	2021-05-17 02:00:44	0	100	607	1	2021-05-17 02:00:46	R_Dc7q6XeEYyO6hqN	anonymous	EN	1	1	7		3	20	1	80	60	70	0			0		6				cotton	2	1	3	30
2021-05-31 19:05:44	2021-05-31 19:18:07	0	100	743	1	2021-05-31 19:18:08	R_23VjA7pCeRHcLsM	anonymous	EN	1	1	6		3	20	5	80	20	75	5					1,5					5	1	2	85	90	90
2021-05-31 13:46:53	2021-05-31 14:00:33	0	100	819	1	2021-05-31 14:00:35	R_3Mxjv4IYbtLKTaC	anonymous	EN	1	1	6		3	83	3	50	20	20	10	10	30	10	Fruit Development	15,16,17	Tomato	Apple, Pear, Cherry, Strawberries, Grape	Pea		4	1	4	30	40	49	53
2021-05-17 10:04:30	2021-05-17 10:18:44	0	100	854	1	2021-05-17 10:18:45	R_vkPLMJdZQe0bes9	anonymous	EN	1	1	6		3	90	4	90	95	5						2					2,4	1	3	25	25	25	25													6
2021-05-31 14:34:55	2021-05-31 14:53:57	0	100	1142	1	2021-05-31 14:53:57	R_3Grp8ZgHWTUFPLR	anonymous	EN	1	1	6		3	20	5	40	10	100						1,5,6				Barley	4	1	3	90	90
2021-05-16 21:53:53	2021-05-16 22:19:39	0	100	1546	1	2021-05-16 22:19:42	R_6hsi9tcHwZTRsul	anonymous	EN	1	1	6		3	5	5	81	50	50						1,5,6				quinoa, barley	2,5	1	2	71	80	90														7
2021-05-16 23:08:49	2021-05-16 23:35:03	0	100	1573	1	2021-05-16 23:35:05	R_tJQySHyKisNKjHr	anonymous	EN	1	1	7		3	70	4		70	91						5,15	Cucurbits and tomato				2	1	2	80	81	28	10													5
2021-05-17 18:53:51	2021-05-31 16:57:51	0	100	1202640	1	2021-05-31 16:57:53	R_1feyJ4UtRgtoqna	anonymous	EN	1	1	6		3	30	2	100	49	100						4,6				greengram, cotton, peanut	2	1	6																	6
2021-05-17 06:37:07	2021-05-17 06:43:36	0	100	389	1	2021-05-17 06:43:37	R_yqAJMjz0qb6hTrj	anonymous	EN	1	1	7		2		1	91	29		71					3,17			pea		4	1	3	20	30	41	61
2021-05-31 14:37:58	2021-05-31 14:46:34	0	100	516	1	2021-05-31 14:46:34	R_1nPGfB49RQX7y4N	anonymous	EN	1	1	7		2		3	93	42	21	24	13				4,6				Algae	4	1	1	20		19
2021-05-17 00:18:45	2021-05-17 00:29:28	0	100	642	1	2021-05-17 00:29:28	R_31n3kmZM1PtPLcg	anonymous	EN	1	1	6		2		5	50						70	fish scientist						2	1	6																	4
2021-05-17 05:49:00	2021-05-17 06:01:05	0	100	724	1	2021-05-17 06:01:05	R_23fsdevWkmzDSDo	anonymous	EN	1	1	7		2		3	30		10			20	50	fungal infections	6				Ornamentals	3	1	3	1	5	10	15
2021-05-17 05:11:32	2021-05-17 05:27:39	0	100	967	1	2021-05-17 05:27:41	R_1n31IVQLj6zWsV0	anonymous	EN	1	1	7		2		4	100	50	50						5					3	1	4	5	7	15	15
2021-05-17 03:45:54	2021-05-17 04:02:17	0	100	982	1	2021-05-17 04:02:18	R_1gU7LH69DwKXTqO	anonymous	EN	1	1	5	Private Sector Scientist	2		3	95	50	40	10					1,2,3					4,6	1	4	60	60	60	60
2021-05-16 21:45:40	2021-05-16 22:12:48	0	100	1628	1	2021-05-16 22:12:49	R_3IYtOwwxcNVxAO6	anonymous	EN	1	1	7		2		1	50	60	100	20	20	70			5					2	1	5	5	10	12	15													4
2021-05-16 20:53:43	2021-05-16 21:24:35	0	100	1852	1	2021-05-16 21:24:37	R_2RWdduf2dBhKiep	anonymous	EN	1	1	7		2		4	60	0	0	0			100	Enabling technologies	1,2,3,8,6				Cotton, canola	1,2,3,4,6	1	10	30	30	40	50	1	2	1	4	5	4	7	4	5	7	7	Bacterial resistance	1
2021-06-08 07:59:47	2021-06-08 08:30:42	0	100	1854	1	2021-06-08 08:30:44	R_8H3D0NgMSpAzWNz	anonymous	EN	1	1	7		2		5	100	50	15	5	30				1,2,3,4,5,7					1,2,3,5,4,6	1	10	20	30	30	20	7	4	2	4	5	7	7	7	7	5			7
2021-05-31 23:14:13	2021-05-31 23:47:41	0	100	2007	1	2021-05-31 23:47:43	R_7OnqIKG95sU3DOh	anonymous	EN	1	1	3		2		3	80	50	20			30			1,4,5,15,6	okra, hot pepper, gourds			cotton	1,2	1	5	15	30	50	50	1	1	1	1		4	4	7	1	4			1
2021-05-17 03:32:42	2021-05-17 03:37:01	0	100	259	1	2021-05-17 03:37:01	R_1GyufBXz81CiKUX	anonymous	EN	1	1	6		1		2	71	9	8	20			71	gene expression	1					3	2			19	20	20
2021-06-10 03:00:16	2021-06-10 03:04:55	0	100	279	1	2021-06-10 03:04:55	R_eKhHA5KrwnGhWV3	anonymous	EN	1	1	7		1		2	100	100	31	34	4	5	35	genome	16,17		walnut			2,3,4	2																		1
2021-05-16 18:20:22	2021-05-16 18:25:52	0	100	329	1	2021-05-16 18:25:54	R_SGzZ5FGfbwS0pe9	anonymous	EN	1	1	3		1		1	50	33	33	33					8,6				barley	5	1	4	80	71	72	75
2021-06-01 04:12:31	2021-06-01 04:18:58	0	100	387	1	2021-06-01 04:18:59	R_3JDdWCIq0YCbxaP	anonymous	EN	1	1	2		1		1	80	80	100	0	0	0			16		raspberry			3	1			60
2021-05-16 19:00:40	2021-05-16 19:07:09	0	100	389	1	2021-05-16 19:07:10	R_NXUq3oaLyu54bjX	anonymous	EN	1	1	6		1		3	5	0	90		10				4					4	1	1	20	20	25	30
2021-06-01 00:47:04	2021-06-01 00:53:59	0	100	414	1	2021-06-01 00:54:00	R_1gTHPgTWntb9xqW	anonymous	EN	1	1	2		1		1	0		8	9			90	plant microbe interaction	6				Arabidopsis thaliana		2
2021-05-16 19:48:17	2021-05-16 19:55:12	0	100	415	1	2021-05-16 19:55:14	R_1NmG5nnJArcRZrT	anonymous	EN	1	1	6		1		5	92	0	51	0					6				bamboo， Chinese fir	2	1	5	69	60	71
2021-05-17 01:17:12	2021-05-17 01:24:30	0	100	438	1	2021-05-17 01:24:32	R_tMtH1yIGnWor6xP	anonymous	EN	1	1	6		1		3	5	60	40											3	1	2	5	5	5	5
2021-05-31 21:19:33	2021-05-31 21:26:58	0	100	445	1	2021-05-31 21:27:00	R_2w6n0MRYthN5F9H	anonymous	EN	1	1	7		1		1		52	63	14			6		4					2	2			27
2021-05-16 19:24:11	2021-05-16 19:31:39	0	100	447	1	2021-05-16 19:31:39	R_1l6k4yyfh5xnECc	anonymous	EN	1	1	2		1		1	71	30	62						6				Eucalyptus	6	2			50	60	90
2021-05-29 07:26:22	2021-05-29 07:34:14	0	100	472	1	2021-05-29 07:34:15	R_d4DbQYdkmPIZFMR	anonymous	EN	1	1	6		1		4		100	100	50	10	5			1,2					1	1	6	50	50	75	100	0	7	0	7	0	0	0	2	2	7
2021-05-17 11:14:42	2021-05-17 11:23:02	0	100	500	1	2021-05-17 11:23:03	R_soM5EVhwOrZ8tq1	anonymous	EN	1	1	6		1		3		50	49						4					4	1	3
2021-05-17 09:34:30	2021-05-17 09:42:52	0	100	501	1	2021-05-17 09:42:54	R_1dmhYvULPcgFpbR	anonymous	EN	1	1	6		1		2	30	90	60	40	20	0			1					4	1	4	10	40	40	40
2021-06-01 01:22:56	2021-06-01 01:31:30	0	100	513	1	2021-06-01 01:31:30	R_dmcikm4ypfhRodz	anonymous	EN	1	1	1		1		1	80			100					1					3	1	4		15	20	25
2021-06-18 08:03:48	2021-06-18 08:12:21	0	100	513	1	2021-06-18 08:12:23	R_1gba1IYon5EaoNF	anonymous	EN	1	1	7		1		1		39	50	50	50	23	0	No	2,4,15,16,17	Tomato	Apple	Rajma		2	1	8	10	29	49	49													4
2021-05-31 18:23:10	2021-05-31 18:31:49	0	100	518	1	2021-05-31 18:31:51	R_3qOS4saUCZsEZd7	anonymous	EN	1	1	6		1		3	80		100				0		16		citrus			2	1	1	50	50	63	78													7
2021-05-17 03:04:22	2021-05-17 03:13:01	0	100	519	1	2021-05-17 03:13:03	R_1ZfdJfihSMAQMRX	anonymous	EN	1	1	3		1		3	100	20	30	30			20	Plant Science Dissemination	5					3	1	7
2021-05-17 03:01:27	2021-05-17 03:10:08	0	100	520	1	2021-05-17 03:10:09	R_2S6ULRTppKAs50u	anonymous	EN	1	1	6		1		4	29					0	100	Breeding	15,6	Tomato			Arabidopsis	3	1	10		86	100
2021-05-16 16:19:44	2021-05-16 16:28:48	0	100	543	1	2021-05-16 16:28:49	R_5docalu3APpUoxz	anonymous	EN	1	1	6		1		1	10	0					100	Regulation	1,2,3,4,5,7,8,9,10,11,15,16,17,6					3	2			69	81	94
2021-05-16 19:20:59	2021-05-16 19:30:10	0	100	551	1	2021-05-16 19:30:12	R_2ZHMtUmyYfTbo2a	anonymous	EN	1	1	6		1		5	82	8	81						6				canola	4	1	3
2021-05-17 02:50:45	2021-05-17 03:00:06	0	100	560	1	2021-05-17 03:00:06	R_27OUjiulUB4PY8W	anonymous	EN	1	1	6		1		1	20	0	19	15	17	17			1,5					3	1	3	71	68	66
2021-05-16 17:26:24	2021-05-16 17:35:48	0	100	563	1	2021-05-16 17:35:50	R_237PKFry678fywS	anonymous	EN	1	1	7		1		2	30	29	9						8					2	1	2	20	30	51	65													1
2021-05-17 02:23:38	2021-05-17 02:33:02	0	100	563	1	2021-05-17 02:33:03	R_3nUzaH8rWpvDp7d	anonymous	EN	1	1	6		1		2	80		71						6				Model species (Ath, Nbenth)	3	1	9
2021-05-31 22:51:48	2021-05-31 23:01:11	0	100	563	1	2021-05-31 23:01:13	R_cZ3ldE60dfVg5gd	anonymous	EN	1	1	6		1		2	76	35	40	10	10	40			15,16,6	B. napus	S. lycopersicum		Tobacco	3,4	1	5	20	20	20
2021-05-17 11:47:07	2021-05-17 11:56:38	0	100	570	1	2021-05-17 11:56:39	R_9zCt2ViEWOvTkf7	anonymous	EN	1	1	6		1		3	9	10	10	10	10		60	ability to for nodule symbiosis	17			Medicago truncatula		4	1	2	10	10
2021-05-16 20:26:15	2021-05-16 20:35:50	0	100	574	1	2021-05-16 20:35:51	R_1OqbEAJMUhmWKBW	anonymous	EN	1	1	7		1		4	100	71	100	81	81	70			15					2	2
2021-05-16 23:25:12	2021-05-16 23:34:54	0	100	581	1	2021-05-16 23:34:56	R_1Cm3YfUhLwpyq1Q	anonymous	EN	1	1	6		1		4	33			50					6				Microalgae	3	1	6	20	21	21	21
2021-05-17 10:11:12	2021-05-17 10:20:55	0	100	583	1	2021-05-17 10:20:57	R_Pwhif3AyxMn5dbb	anonymous	EN	1	1	7		1		2	59	83	50					Plant fertility	5					4,6	1	2		40
2021-05-16 15:48:10	2021-05-16 15:58:08	0	100	598	1	2021-05-16 15:58:10	R_2c5Fr4KDa5SAyw5	anonymous	EN	1	1	6		1		4	61						100	genetic engineering/dna repair/recombination	15	tomato				4	1	3	91	91
2021-05-16 15:48:41	2021-05-16 15:58:55	0	100	613	1	2021-05-16 15:58:56	R_3R4o0e0p3UbFdSl	anonymous	EN	1	1	6		1		5	60	51	19	58	24	11			1					4	1	7	19	19	19	18
2021-05-16 23:07:16	2021-05-16 23:17:35	0	100	618	1	2021-05-16 23:17:36	R_Rq4beBNZ27I7Vol	anonymous	EN	1	1	5	Researcher	1		5	10	5	5				90	Developmental biology	2					3	1	2	50	50	50	50
2021-05-31 22:33:47	2021-05-31 22:44:10	0	100	622	1	2021-05-31 22:44:11	R_3sofGsPYe9cSZjg	anonymous	EN	1	1	6		1		3	71		40	60					15	pepper				2	1	5	30	30	20	10
2021-05-31 20:44:53	2021-05-31 20:55:17	0	100	624	1	2021-05-31 20:55:19	R_24eJbhJZtBf4pOO	anonymous	EN	1	1	6		1		5	75	40	41	47	45	0			15,6	Brassica			tomato	2	1	5	5	6	10	11													4
2021-05-18 06:11:56	2021-05-18 06:22:29	0	100	632	1	2021-05-18 06:22:30	R_2WSctJ3FL7OJIAi	anonymous	EN	1	1	6		1		4	60	15	30	15		10	40	Reproductive biology	15	Tomato				3	1	4	15	20	20	20
2021-05-31 21:52:37	2021-05-31 22:03:15	0	100	638	1	2021-05-31 22:03:16	R_3nxyuSkALwdJm0q	anonymous	EN	1	1	7		1		2	20	80		10		10			4					2	1	3																	7
2021-05-31 13:49:50	2021-05-31 14:00:33	0	100	642	1	2021-05-31 14:00:35	R_2qxyRR4FgI2jTAz	anonymous	EN	1	1	6		1		4	39	41	47	22	18				17			alfalfa		4	1	6	10	20	32	43
2021-05-16 23:10:56	2021-05-16 23:21:42	0	100	645	1	2021-05-16 23:21:42	R_2BsQ0OvNmS0j7A5	anonymous	EN	1	1	6		1		5	10	34	34						2					3	1	2	15	5	5	0
2021-05-17 01:53:13	2021-05-17 02:04:09	0	100	655	1	2021-05-17 02:04:10	R_3lMjALWF3t0DHAN	anonymous	EN	1	1	6		1		2	61	0			25		75	bioactive metabolites	6				model species and wild flowers	3	1	4	40	40
2021-05-31 13:43:41	2021-05-31 13:54:44	0	100	663	1	2021-05-31 13:54:46	R_3n11hZm0XxY8uuF	anonymous	EN	1	1	6		1		3	50	40	40	20		0	0		6				barley	3	1	6	20
2021-05-31 16:20:21	2021-05-31 16:31:28	0	100	666	1	2021-05-31 16:31:29	R_1dy1zKEJanbhshn	anonymous	EN	1	1	3		1		2	70	71	77	53	54	60			4					2	1	3	54	67	57	67													0
2021-05-16 23:24:21	2021-05-16 23:35:37	0	95	676	0	2021-06-16 23:35:40	R_239LNZXVYfuZlUT	anonymous	EN	1	1	6		1		5	70	40	50	25	10				1,3,4,5					2	1	1	40	50	50	60													6
2021-05-18 03:34:12	2021-05-18 03:45:34	0	100	682	1	2021-05-18 03:45:36	R_29jezEpV25zsaL5	anonymous	EN	1	1	6		1		5	38	29	90						1					3	1	3	30	36	51	73
2021-06-01 05:55:43	2021-06-01 06:07:18	0	100	694	1	2021-06-01 06:07:20	R_a2AgpQSbC8QCbKh	anonymous	EN	1	1	6		1		2	40						40	plant microbe interactions	6				actinorhizal plants and silkworm host plants	2	2				30														4
2021-06-01 00:06:33	2021-06-01 00:18:17	0	100	703	1	2021-06-01 00:18:18	R_ZEvr6TkyoK9o9lD	anonymous	EN	1	1	3		1		1	82		100						5					3	1	5	6	39
2021-06-01 03:33:28	2021-06-01 03:45:16	0	100	707	1	2021-06-01 03:45:17	R_25T3Pido4s8KTqI	anonymous	EN	1	1	6		1		5	90			50			40	Teaching	5					3	1	7	50	50
2021-06-01 04:12:11	2021-06-01 04:24:03	0	100	711	1	2021-06-01 04:24:03	R_Y4uJsYBwdt6xRaV	anonymous	EN	1	1	6		1		4	65	50	50						15,17	tomato		pea		3	1	5		51	51
2021-05-17 02:43:01	2021-05-17 02:55:14	0	100	733	1	2021-05-17 02:55:16	R_1o603bf9lc02HtY	anonymous	EN	1	1	6		1		4	90	20	5	50			25	technological quality	1					3	1	5	20	20	30	40
2021-06-07 01:33:18	2021-06-07 01:45:32	0	100	733	1	2021-06-07 01:45:33	R_3Ok3oOly0X4WQnf	anonymous	EN	1	1	3		1		2	100						100	basic research on hormonal regulation of plant development						3	1	6
2021-05-31 17:32:43	2021-05-31 17:44:57	0	100	734	1	2021-05-31 17:44:58	R_2D8IVfUporBlCvr	anonymous	EN	1	1	6		1		5	70	50	50						16		blueberry, stone fruits			2	1	5	20	40	60	80													2
2021-05-17 08:14:44	2021-05-17 08:27:09	0	100	744	1	2021-05-17 08:27:10	R_2tF1eSkSp3XbM3q	anonymous	EN	1	1	3		1		5	85		70	70		20	40	Breedin methodolgy	15	Carrot, Asparagus				3	1	3	30	30
2021-06-01 05:47:48	2021-06-01 06:00:28	0	100	759	1	2021-06-01 06:00:29	R_20Zf267i70YC4rj	anonymous	EN	1	1	5	Researcher	1		2	75		80				20	Technical development	15	Tomato, Potato				3	1	5	90	10
2021-05-16 21:21:51	2021-05-16 21:34:32	0	100	761	1	2021-05-16 21:34:34	R_23WP37WaKVMKgdz	anonymous	EN	1	1	7		1		1	70	80	20	20					4					2	1	3	60	50	60	70													4
2021-06-09 11:35:33	2021-06-09 11:48:22	0	100	769	1	2021-06-09 11:48:22	R_1ON99jA3v2Mh3hW	anonymous	EN	1	1	6		1		3	10						100	Plant pathogens	2					6	2			30	54	42
2021-05-17 08:56:49	2021-05-17 09:09:58	0	100	788	1	2021-05-17 09:09:58	R_1rOKCbsHUjhT9xF	anonymous	EN	1	1	7		1		2	85						100	risk assessment	2,3,4,5					3	2			50	50	60
2021-05-31 19:17:01	2021-05-31 19:30:10	0	100	788	1	2021-05-31 19:30:11	R_2tDMpuAIo3h8Axg	anonymous	EN	1	1	7		1		2	90	88	82	53	50	53			5					2	1	7	10	13	15	22
2021-05-16 19:49:38	2021-05-16 20:02:50	0	100	791	1	2021-05-16 20:02:51	R_2qz2ha1FItWeKzD	anonymous	EN	1	1	7		1		2	25	20	40		20	20			4					2	2				20	80													4
2021-05-17 03:50:02	2021-05-17 04:03:16	0	100	793	1	2021-05-17 04:03:17	R_3sAjDv0NmSYYzla	anonymous	EN	1	1	7		1		2	81	50	20	20	5	5			4,17			Common bean		2	2					0													7
2021-05-18 04:11:08	2021-05-18 04:24:23	0	100	795	1	2021-05-18 04:24:24	R_1gO3BgdzMGYkBgW	anonymous	EN	1	1	7		1		2	40	70	100						6				Cotton	2	1	4																	1
2021-05-17 00:57:08	2021-05-17 01:10:31	0	100	803	1	2021-05-17 01:10:33	R_1Nko1c7qXldzAb4	anonymous	EN	1	1	5	Ph.D of biology	1		2	100	70	80						16,6		European chestnut		oak species	3	1	9	9	18	20
2021-05-16 20:31:53	2021-05-16 20:45:18	0	100	804	1	2021-05-16 20:45:19	R_3MncldPgrMPv5Jb	anonymous	EN	1	1	6		1		5	75	20	50	30					16		Bananas			5	1	4	70	80	85	85
2021-05-17 00:32:27	2021-05-17 00:46:03	0	100	816	1	2021-05-17 00:46:05	R_3eqyqLhUyYGQHt1	anonymous	EN	1	1	6		1		3	50	15		80	5				1					3	2
2021-05-16 19:02:30	2021-05-16 19:16:14	0	100	824	1	2021-05-16 19:16:16	R_2tcbZ9oQzYCT6AZ	anonymous	EN	1	1	6		1		3	71	65	35						6				Tobacco	1,4	1	5	26	28	29	27	1	1	1	1	1	2	3	1	1	2	1
2021-05-31 14:46:29	2021-05-31 15:00:22	0	100	833	1	2021-05-31 15:00:24	R_1f0YYBMxsucR625	anonymous	EN	1	1	7		1		4	100	10	60	30					7,6				Small orphan grains eg tef, fonio	1	1	3	19	60	70	70	6	3	4	4	4	0	7	7	5	5
2021-05-16 22:14:28	2021-05-16 22:28:27	0	100	838	1	2021-05-16 22:28:28	R_2b2J4SWlx1JNC7T	anonymous	EN	1	1	6		1		3	70					0	100	biosafety	2,3,5					3	1	3	31	35	45	39
2021-05-16 20:47:22	2021-05-16 21:01:31	0	100	848	1	2021-05-16 21:01:32	R_etgOCtLitq7Qq0V	anonymous	EN	1	1	7		1		4	71	72	52		52				16		oil palm			2	1	5	30	62	71	78													6
2021-05-17 15:14:56	2021-05-17 15:29:09	0	100	852	1	2021-05-17 15:29:09	R_27VflmjUiBR9tbo	anonymous	EN	1	1	6		1		3	86	9	59	3	2	2			15	tomato				2	1	4	30																6
2021-05-16 17:12:41	2021-05-16 17:27:15	0	100	874	1	2021-05-16 17:27:18	R_3CB20Ww3ZTDV0l4	anonymous	EN	1	1	6		1		2	41	30	20				50	Biomass alteration/improvement	8					5,4	1	3	10	10	5
2021-05-16 21:12:04	2021-05-16 21:26:44	0	100	880	1	2021-05-16 21:26:46	R_24GVJmiKeAMV2qL	anonymous	EN	1	1	6		1		5	60	10	20	50	10		10	ornamentals	1,4,5,8,15,17,6	carrot		pea	barley	3	1	3	5
2021-05-31 15:45:41	2021-05-31 16:00:23	0	100	881	1	2021-05-31 16:00:24	R_2CrXMm773ii743X	anonymous	EN	1	1	6		1		3	31		49	11	0	32			16		Tomato and grape			3,5,4,6	1	5	1	6	9	15
2021-05-16 19:41:56	2021-05-16 19:56:47	0	100	890	1	2021-05-16 19:56:48	R_RfqKahjPqdPm4z7	anonymous	EN	1	1	6		1		3	70		90						4					1,2	1	3	70	53	53	54	4	3	3	2	3	3	3	1	2	1			6
2021-06-01 23:55:13	2021-06-02 00:10:25	0	100	911	1	2021-06-02 00:10:27	R_3lGpT1fWO47fymp	anonymous	EN	1	1	6		1		3	60	51	20	20	10	70			4,5					2	1	4	50	20	20														1
2021-05-21 10:14:39	2021-05-21 10:29:53	0	100	913	1	2021-05-21 10:29:54	R_WCcdg8zytegJ8dj	anonymous	EN	1	1	3		1		3	91	30	60				10	transgene detection	6				triticale	3	1	6	15
2021-05-18 04:29:59	2021-05-18 04:45:18	0	100	918	1	2021-05-18 04:45:18	R_yW0D8OAmZ3aZR05	anonymous	EN	1	1	6		1		4	50	0	0	0	0	0	100	Optimize GMO procedure	6				No crops, Arabidopsis	3	1	1	20	20	20	10
2021-05-31 17:03:53	2021-05-31 17:19:18	0	100	925	1	2021-05-31 17:19:20	R_pRC5NcPX8rvbkXv	anonymous	EN	1	1	7		1		4	80	50	0	0		0		Biotechnology	4,16,17		Berries	Beans		6	2			51	50
2021-05-16 20:14:57	2021-05-16 20:30:45	0	100	947	1	2021-05-16 20:30:46	R_WrIafcHRor649c5	anonymous	EN	1	1	7		1		3	36	86	10	79	0				4					2	1	3	12	53	84	65													7
2021-05-17 19:10:47	2021-05-17 19:26:40	0	100	953	1	2021-05-17 19:26:42	R_3Rl8kA7ScdMFZFb	anonymous	EN	1	1	6		1		4	20	50	30	10	3	3	3		4,15	brassica crop				2	1	1	81	50	60	50													4
2021-05-16 23:37:01	2021-05-16 23:53:06	0	100	965	1	2021-05-16 23:53:07	R_2zMkFlHXPSbhCrH	anonymous	EN	1	1	5	Associate Professor	1		2	29	20	10	10			60	other quality: compactness and postharvest	6				ornamental and medicinal plants and oilseed rape	2,3,6	1	3																	1
2021-05-21 19:42:47	2021-05-21 19:58:55	0	100	967	1	2021-05-21 19:58:57	R_3I0E62sOADY7rCg	anonymous	EN	1	1	7		1		2	100	30	70						6				Barley	5	1	3
2021-06-01 00:48:38	2021-06-01 01:04:54	0	100	976	1	2021-06-01 01:04:55	R_12tnT1480DF2KYt	anonymous	EN	1	1	5	Head Centre for Plant Genome Engineering at HHU Dusseldorf/Germany	1		3	100	50	50						1,2,6				Barley, Amaranth, Sunflower	3	1	2	50	60	70	80
2021-05-16 23:41:47	2021-05-16 23:58:20	0	100	992	1	2021-05-16 23:58:20	R_1jBaabqI7L3zez1	anonymous	EN	1	1	3		1		2	50	50	50						6				trees	3	1	4	20	20	10	5
2021-05-16 18:18:14	2021-05-16 18:35:22	0	100	1028	1	2021-05-16 18:35:24	R_Wxs8Ppc70uC8W6R	anonymous	EN	1	1	6		1		3	65	29	90	10	20	0			4					2	1	7	19	51	68	70													4
2021-06-01 00:52:57	2021-06-01 01:10:13	0	100	1035	1	2021-06-01 01:10:13	R_12ffMcLvoUvqDQN	anonymous	EN	1	1	6		1		5	90	30	30	10			30	adaptatio of new technologies, teaching	5					3	1	4	30	30	20	20
2021-05-17 03:27:57	2021-05-17 03:45:26	0	100	1049	1	2021-05-17 03:45:27	R_3JDc3iXzrQtF4RG	anonymous	EN	1	1	7		1		1	60	59	73		51	0			4					1,2	1	10	80	74	84	100	7	6	4	4	7	0	0	7	1	7			7
2021-05-31 19:34:03	2021-05-31 19:51:54	0	100	1071	1	2021-05-31 19:51:56	R_3PGilLVRyQJffVI	anonymous	EN	1	1	6		1		5	81	40					60	photothermal adaptability	3					2	1	3	30	35	40	45													7
2021-05-31 15:25:14	2021-05-31 15:43:21	0	100	1086	1	2021-05-31 15:43:23	R_D93qDzLeAwYbXO1	anonymous	EN	1	1	6		1		3	10		100						4,7					1,6	1	3	15	20	20	20	0	6	0	0	1	7	7	3	3	3	7	Bacteria resistance
2021-05-17 03:21:51	2021-05-17 03:40:22	0	100	1110	1	2021-05-17 03:40:24	R_Ap8TMft0YqwAYRb	anonymous	EN	1	1	7		1		3	50	25	25	25	25				1,4,17			cowpea		1,3	1	3	25	40	50	50	4	4	0	0	0	4	0	0	4	0
2021-05-17 06:03:27	2021-05-17 06:22:06	0	100	1119	1	2021-05-17 06:22:07	R_26gwJyvlZgphVGc	anonymous	EN	1	1	5	Licenciatura (equivalent to MSc)	1		1	100			50		50			5					6	1	4	50	80	80	80
2021-06-02 00:50:12	2021-06-02 01:08:56	0	100	1123	1	2021-06-02 01:08:58	R_2YGsGXiBzXDIiuT	anonymous	EN	1	1	2		1		1	50	50	70						4,15	Tomato				2	1	5	10	10	15	25													4
2021-05-16 23:49:38	2021-05-17 00:09:11	0	100	1173	1	2021-05-17 00:09:13	R_2y1KST7LwpDZDWz	anonymous	EN	1	1	7		1		2	10		100						1,4,16		Apple			3,4	2			10	10	10
2021-05-16 18:16:54	2021-05-16 18:36:45	0	100	1190	1	2021-05-16 18:36:46	R_2wjJH6KcXckWf5K	anonymous	EN	1	1	3		1		2	90	10	80	10					3,4,15,6	tomato			duckweeds, orchids, woody plants, medicinal orchids	2	1	4	80	100	100														7
2021-05-17 00:45:12	2021-05-17 01:05:27	0	100	1215	1	2021-05-17 01:05:28	R_3kHzpGBluFgyIIM	anonymous	EN	1	1	3		1		1	100	30	84	3	2	2	100	plant virus interactions	5,16,6		tomatos		grapes, nicotiana benthamiana	3	1	2	29	28	28	28
2021-05-16 17:49:48	2021-05-16 18:10:06	0	100	1218	1	2021-05-16 18:10:09	R_33qcfYVC9sxSBRV	anonymous	EN	1	1	6		1		4	10						100	basic research	6				as suits	1,2,3,5,4,6	1	4					6	1	1	6	3	5	6	2	2	4			6
2021-05-16 22:15:23	2021-05-16 22:35:43	0	100	1219	1	2021-05-16 22:35:45	R_3g2fw427nvmR3h6	anonymous	EN	1	1	5	Scientist	1		2	80		40	80	60	40			1,16,17		Banana	groundnut		2	1	5	40	40	50	80
2021-06-01 08:38:37	2021-06-01 08:59:02	0	100	1225	1	2021-06-01 08:59:04	R_d3YX47GZ6SU0SbL	anonymous	EN	1	1	3		1		1	20		100						16		litchi			2	1	5	20	20	10	10													0
2021-06-03 12:02:45	2021-06-03 12:23:58	0	100	1272	1	2021-06-03 12:23:59	R_27pTQkIcM2Vo7Kt	anonymous	EN	1	1	6		1		4	70	50	50						1,5					3	1	6	40	50	50
2021-05-31 22:18:28	2021-05-31 22:39:52	0	100	1283	1	2021-05-31 22:39:54	R_1qaf5OKKgCyXVbx	anonymous	EN	1	1	7		1		3	71	70					30	molecular farming	15,6	carrot			arabidopsis	3	1	4	65	70	70	60
2021-05-17 05:26:17	2021-05-17 05:48:18	0	100	1320	1	2021-05-17 05:48:20	R_1OGIbDvDypUHTVy	anonymous	EN	1	1	6		1		4	66	15		85					6				Camelina	3,4	1	6	20	25	30	35
2021-05-31 23:59:17	2021-06-01 00:21:27	0	100	1329	1	2021-06-01 00:21:29	R_2xUVNiWRRpexTOG	anonymous	EN	1	1	2		1		2	60		100						3,15	Brassica plants				2,5	1	7	10	30															0
2021-05-31 14:08:13	2021-05-31 14:30:36	0	100	1342	1	2021-05-31 14:30:37	R_1jMT1vsRcasW9Sp	anonymous	EN	1	1	5	US Federal Government Researcher	1		3	90	30		70					6				cotton, Arabidopsis	4	1	3	25	33	50	50
2021-05-17 02:03:53	2021-05-17 02:26:20	0	100	1346	1	2021-05-17 02:26:21	R_3g1xLcySDYPMxZm	anonymous	EN	1	1	6		1		5	93	70	20	5	5	0			1,17			pea		2,5	1	5																	7
2021-05-17 00:34:45	2021-05-17 00:58:09	0	100	1404	1	2021-05-17 00:58:10	R_3iKjKzvcuG7yOM6	anonymous	EN	1	1	6		1		5	100	100	100						5					3	1	5	9	9	10
2021-05-17 09:07:26	2021-05-17 09:33:26	0	100	1560	1	2021-05-17 09:33:27	R_3NLnDjbKzQE2Oe0	anonymous	EN	1	1	6		1		4	40	20	60				20	Disease diagnostics	4					4	1	1	80	80	80	80
2021-05-17 09:15:12	2021-05-17 09:41:30	0	100	1578	1	2021-05-17 09:41:32	R_1OK6eKDluYfXyJN	anonymous	EN	1	1	3		1		4	75	10	20	40	0	30			2,3,5					6	1	10	70	75	80	85
2021-06-01 10:54:09	2021-06-01 11:20:33	0	100	1584	1	2021-06-01 11:20:35	R_1LIPl55g3qtXRyH	anonymous	EN	1	1	6		1		5	71	40	60						17,6			common bean	poplar	4	1	7
2021-05-16 20:21:24	2021-05-16 20:48:17	0	100	1613	1	2021-05-16 20:48:18	R_3Em0W6uxuWH5Gnw	anonymous	EN	1	1	6		1		4	77	13	4	84	11	11			4					2	1	1	32	35	40	47													7
2021-05-31 23:57:18	2021-06-01 00:24:19	0	100	1620	1	2021-06-01 00:24:19	R_1nPdqMpNimEZ4fF	anonymous	EN	1	1	6		1		5	100	40	40		10	10			1,5,16,17		Apple	Pea, beans		1,3,6	1	4	10	20	40	40	1	7	4	7	7	7	7	4	4	7
2021-06-01 11:44:48	2021-06-01 12:12:14	0	100	1646	1	2021-06-01 12:12:16	R_yJwf9tmlR6aedFv	anonymous	EN	1	1	6		1		3	75	0	5	40		5	50	plant molecular farming	1,2,6				barley, N. benthamiana	3	1	4	20
2021-05-17 06:35:10	2021-05-17 07:02:47	0	98	1657	0	2021-06-17 07:02:51	R_3Pv4vsaoqOV9HMx	anonymous	EN	1	1	6		1		4	70	10	90						1,4					1,2	1	2	20	19			7	5	4	5	7	6	6	6	0	0	5	bacterial resistance	7
2021-05-16 19:12:50	2021-05-16 19:41:49	0	100	1739	1	2021-05-16 19:41:50	R_26eASmPVlhlquV3	anonymous	EN	1	1	7		1		1	91	80	80	100	15	26			2,17			Cowpea,		1,2	2				13	27	1	7	0	7	4	1	4	1	1	1	0		0
2021-06-15 03:19:37	2021-06-15 03:49:56	0	100	1818	1	2021-06-15 03:49:58	R_3gUbdbQsutWL0Sf	anonymous	EN	1	1	7		1		2	80	70		30					1,6				Barley	3	1	4	30	40	30	30
2021-06-02 01:29:53	2021-06-02 02:01:51	0	100	1917	1	2021-06-02 02:01:53	R_3n11G7Im5xCjbS7	anonymous	EN	1	1	5	Director and Professor	1		4	80	30	30	10	0		30	sex determination	6				Forest trees	3	1	4	35	50	60	75
2021-06-01 04:27:15	2021-06-01 05:00:42	0	100	2007	1	2021-06-01 05:00:42	R_3eff59ECG09AHsd	anonymous	EN	1	1	7		1		5	80	25	35				40	reproduction and recombination	4					1,2,3,6	1	2	10	10	20	20	1	6	6	3	7	7	6	1	6	3			7
2021-05-31 17:29:33	2021-05-31 18:07:46	0	100	2293	1	2021-05-31 18:07:47	R_2rwNMovuf7AtOys	anonymous	EN	1	1	6		1		3	50	8	4	75	80	25			2,4					1	1	6	20	50	60	75	7	7	4	7	7	4	7	7	6	4
2021-05-16 19:31:59	2021-05-16 20:11:34	0	100	2374	1	2021-05-16 20:11:34	R_2CgkBpD11pB3TgD	anonymous	EN	1	1	3		1		1	80	100	50	60	40	20			4					4	1	6	70	40	40
2021-05-17 19:47:40	2021-05-17 20:27:48	0	100	2408	1	2021-05-17 20:27:50	R_1ewwBxbW5uS8cz6	anonymous	EN	1	1	6		1		2	60	7	93						16		strawberry			2	1	5	71	61	60	60													4
2021-05-31 23:24:04	2021-06-01 00:04:26	0	100	2422	1	2021-06-01 00:04:28	R_2tExM834sNWehRS	anonymous	EN	1	1	3		1		1	92	71							6				Rapeseed	2	1	10	60	59	72	54													3
2021-05-16 23:17:40	2021-05-16 23:58:12	0	100	2431	1	2021-05-16 23:58:14	R_2WAanqeyMBzYqSZ	anonymous	EN	1	1	7		1		2	100	47	74	18	7				2					2	1	3	5	20	11	5													1
2021-05-17 08:21:31	2021-05-17 09:05:58	0	100	2666	1	2021-05-17 09:06:00	R_3QX0uL1f8PQdZ5l	anonymous	EN	1	1	6		1		5	45	25	25	50					2,3,8,15	Tomato				4	1	10
2021-06-09 10:44:07	2021-06-09 11:29:23	0	100	2716	1	2021-06-09 11:29:25	R_1QKods69RMUFSj7	anonymous	EN	1	1	5	Research scientist	1		3	50	20	50	20			10	Environmental sustainability	17			Alfalfa		4	1	5	70	75	75	75
2021-05-16 22:28:33	2021-05-16 23:13:58	0	95	2724	0	2021-06-16 23:13:59	R_pF6ewRtp1Q7NKPT	anonymous	EN	1	1	7		1		1	75		83	0	32	0	42	Ionising radiation effects	6				Wild herbs, arabidopsis	3	1	4	20	31
2021-06-01 02:23:44	2021-06-01 03:43:34	0	100	4790	1	2021-06-01 03:43:34	R_2qrQUlKne89HWkC	anonymous	EN	1	1	3		1		2	60	40	40	20			0		2,4,16,6		Kiwi		Poplar, Eucaliptus, Sunflower	3,6	1	6		20	30	50
2021-05-17 04:48:40	2021-05-17 06:53:19	0	100	7478	1	2021-05-17 06:53:21	R_3MK99FZD4ty1kt2	anonymous	EN	1	1	2		1		1		64	92	50	17	92			16		apple, grape, citrus			3	1	7
2021-05-17 10:53:15	2021-05-17 14:35:36	0	100	13341	1	2021-05-17 14:35:38	R_24j8PL3pJL0y57c	anonymous	EN	1	1	7		1		1	50						100	Economic/commercial focus	1					4	1	3	52	61	73	81
2021-05-18 09:49:06	2021-05-18 13:57:41	0	100	14914	1	2021-05-18 13:57:43	R_SIw5hst4ZY68Ioh	anonymous	EN	1	1	6		1		4	60		90	10		10	50	Food Safety	2					4	2			20	25	30
2021-06-01 23:51:17	2021-06-04 04:11:29	0	95	188412	0	2021-06-24 02:30:54	R_3OkMwpLH2Hqnedf	anonymous	EN	1	1	7		1		1	90	48	80	30	25	15			1,5,7,15,17	Egg plant		Common bean		1	2			20	40	65	2	6	5	7	5	7	6	7	2	5
2021-05-17 01:29:19	2021-06-01 12:45:30	0	100	1336570	1	2021-06-01 12:45:31	R_1di7SvT3VW3AC1A	anonymous	EN	1	1	3		1		2	15	10	15	0			75	flowering time	1,6				barley, hop	3	1	2	15	15	15	15
2021-04-23 10:00:21	2021-04-23 10:04:30	0	100	248	1	2021-04-23 10:04:30	R_w15WmxmkON19Lvb	anonymous	EN	1	1	3		3	12	1	80	71	73		56		99	Statistics	2					3,4	1
2021-05-04 12:28:50	2021-05-04 12:35:40	0	100	409	1	2021-05-04 12:35:40	R_T5itjegepFByGTn	anonymous	EN	1	1	6		3	25	3	75	10	5				30	sustainability	1,2,6				trees	4	1	10	100	100	80	70
2021-04-26 12:22:41	2021-04-26 12:30:37	0	100	475	1	2021-04-26 12:30:39	R_RRhiKZPDSAnkgVj	anonymous	EN	1	1	2		3	71	1	80	20	80						1					3	1	9	10	20	40	40
2021-04-22 13:15:31	2021-04-22 13:23:36	0	95	485	0	2021-05-22 13:23:38	R_74FVAp6n4nBCsWR	anonymous	EN	1	1	7		3	70	4	90	70	20			10			15	sweetpotato				1,3,4	2				10												0	unknown
2021-04-23 00:44:42	2021-04-23 00:53:19	0	100	516	1	2021-04-23 00:53:20	R_2dPWa9uU4LoqRVI	anonymous	EN	1	1	2		3	80	3	50	80	90	50	50				1					3	2					20
2021-04-22 09:55:50	2021-04-22 10:04:47	0	100	537	1	2021-04-22 10:04:49	R_Rhn3VNMcwhEqJtD	anonymous	EN	1	1	6		3	90	3	71	19	40	19	20				2,3,4,17			Dry Beans (Northern, Pinto, Kidney)		1,4	1	7	9	9	21	31	1	7	4	5	3	7	7	2	7	4
2021-04-26 03:43:07	2021-04-26 03:52:14	0	100	547	1	2021-04-26 03:52:15	R_pSMV14ckvYiKOIh	anonymous	EN	1	1	5	Senior research and group leader in a research institute	3	82	3	100	10	90						16,6		grapevine, apple, pear		chicory	3	1	3		81	60
2021-05-07 08:06:50	2021-05-07 08:16:41	0	100	590	1	2021-05-07 08:16:43	R_1duYr2R9fjXFl5i	anonymous	EN	1	1	6		3	100	4	80	70	10			5	15	sustainability	6				alternat6ive rubber and latex crops	4	1	3	30	30	30	30
2021-04-26 05:19:34	2021-04-26 05:29:31	0	100	597	1	2021-04-26 05:29:33	R_Z4dAC6Eit1dVXKV	anonymous	EN	1	1	2		3	81	1	59	19	70	9	0				6				Fodder crops	3	2
2021-04-23 06:26:37	2021-04-23 06:37:49	0	100	671	1	2021-04-23 06:37:50	R_1oo69WBRJchcTOO	anonymous	EN	1	1	6		3	90	2	92	5	90				0		15,6	Tomato			Arabidopsis	2,4	2			20															4
2021-05-07 07:05:46	2021-05-07 07:17:03	0	100	677	1	2021-05-07 07:17:03	R_2S6xfU80DU6mUAL	anonymous	EN	1	1	6		3	50	5	50	10		10	10		70	Soil management	1,2,3,6				Alfalfa and Hay	4	1	3	30	30	30	30
2021-04-23 09:19:46	2021-04-23 09:31:07	0	100	681	1	2021-04-23 09:31:09	R_3fVJWDopeseKOxq	anonymous	EN	1	1	7		3	25	3	3			15	16				17			Peanut		4	1	7	70	70	70	80
2021-04-27 01:50:55	2021-04-27 02:03:21	0	100	746	1	2021-04-27 02:03:23	R_2YsTzXC4C8UtlKH	anonymous	EN	1	1	5	Lab head	3	100	2	60	20	82						1,4,17,6			common bean	grapevine, olive	3	2			92	100
2021-05-07 01:59:55	2021-05-07 02:12:43	0	100	767	1	2021-05-07 02:12:44	R_3KxPwrjGONxW7Sc	anonymous	EN	1	1	2		3	30	1	100	29	100						5					1	1	7	15	30	50	85	1	7	2	5	7	7	6	6	4	6
2021-04-26 11:56:22	2021-04-26 12:10:39	0	100	857	1	2021-04-26 12:10:41	R_1FOEWiHLYumKOmx	anonymous	EN	1	1	6		3	80	4	70		100						16,17		Grapes, olives, chestnut	Forage legumes (medicago truncatula)		3	2			20	30	40
2021-04-23 10:58:53	2021-04-23 11:13:31	0	100	878	1	2021-04-23 11:13:32	R_AaZAhRfsyBNOMlX	anonymous	EN	1	1	5	Federal Scientist	3	87	4	40		0				100	Dissease Management and monitoring	16		Grapes and other Small fruits			4	2			0	5	15
2021-04-28 00:37:46	2021-04-28 00:53:11	0	100	925	1	2021-04-28 00:53:13	R_3NOOChmSyzms9hb	anonymous	EN	1	1	5	Group leader, not professor	3	100	2	100						100	genome engineering	1,2,5					3	1	1	100	100	90	80
2021-04-27 16:43:33	2021-04-27 16:59:44	0	100	971	1	2021-04-27 16:59:48	R_YVN3uenFmommElb	anonymous	EN	1	1	5	Senior Scientist (PhD, MSc hons))	3	70	3	65		50	50					5,16		Blueberries, raspberries, apple, kiwifruit,			5	1	2	5	10	20	30
2021-04-22 10:06:20	2021-04-22 10:23:11	0	100	1011	1	2021-04-22 10:23:13	R_1dcyYZm7baOjY4d	anonymous	EN	1	1	6		3	100	4	50	50	20	20	10	0			2,15,16,17	African orphan crops	African orphan crops	African orphan crops		1	2			50	50	50		1			7	7	7
2021-05-07 05:43:13	2021-05-07 06:00:11	0	100	1017	1	2021-05-07 06:00:13	R_0qaF2vbYfIROS6B	anonymous	EN	1	1	6		3	18	4	30	49	20					seminars and meetings	1,17,6			field bean/pea	barley, oat, /rye	3	1	7	10	20	20	20
2021-04-23 05:25:05	2021-04-23 05:43:19	0	100	1094	1	2021-04-23 05:43:21	R_27IKft8jW4q4K2E	anonymous	EN	1	1	3		3	80	4	20	30	10	30	10		20	optimising biological nitrogen fixation	3,17			peas, faba beans, common bean, lupin, grass pea, forages (e.g. clover)		3	2			0	0	0
2021-04-26 01:31:23	2021-04-26 01:50:39	0	100	1156	1	2021-04-26 01:50:40	R_a92e5vdLpwDdGgx	anonymous	EN	1	1	6		3	20	5	90	72	70	25	20	50			1,2,7,8,9,15,16,17,6	sweet potato	avocado, citrus, macadamia	Bambarara groundnut, cowpea, dry bean, Tepary bean	cannabis	1	1	9	5	35	35	35	4	2	0	7	7	1	7	7	4	1	7	palatability, digestibility, loss of toxins
2021-04-26 03:30:23	2021-04-26 03:49:55	0	100	1171	1	2021-04-26 03:49:55	R_1inF0kcAgZuBZNb	anonymous	EN	1	1	5	Honours degree	3	50	1	50	20	30			10	40	Developing new cultivars	16		Citrus and Granadilla			1	2					20	1	4	3	2	0	3	1	2	1	1
2021-04-26 12:04:12	2021-04-26 12:24:22	0	100	1209	1	2021-04-26 12:24:22	R_11cQUn0ubyUsJ40	anonymous	EN	1	1	5	Group Leader (PI)	3	50	3	100	5	80		15									3	1	7	10	20	29	40
2021-04-24 20:24:41	2021-04-24 20:45:36	0	100	1255	1	2021-04-24 20:45:38	R_TpbcSjSxsWzks0N	anonymous	EN	1	1	7		3	50	3	75	25	15	25	10	10	15	Pest resistance	7					1,2,6	1	3	10	25	35	45	3	1	4	7	6	1	4	1	3	0	7	Special Starch	6
2021-04-23 03:42:10	2021-04-23 04:08:00	0	100	1550	1	2021-04-23 04:08:01	R_2ZWcTAWozIx0N7z	anonymous	EN	1	1	5	Scientist (Molecular breeder)	3	50	1	82	90	82	50					10					1	1	8	5	25	35	40	1	7	7	4	4	4	7	1	4	7	1
2021-05-04 07:37:43	2021-05-04 08:04:04	0	100	1580	1	2021-05-04 08:04:06	R_1ia2Bl7nmqavYjA	anonymous	EN	1	1	5	Senior Scientist	3	50	2	50	100	100			100			6				tobacco	1	1	4	60	70	70	70	4	4	4	4	4	4	4	4	4	4	7	Improved expression hosts
2021-05-11 08:19:22	2021-05-11 08:46:27	0	100	1624	1	2021-05-11 08:46:29	R_Zga8MYJyMCVdoM9	anonymous	EN	1	1	7		3	50	3	100	25	50	25					4					6	1	8	3	4	6	8
2021-04-28 08:35:45	2021-04-28 09:03:33	0	100	1667	1	2021-04-28 09:03:35	R_2BflAGbhOsdJKkq	anonymous	EN	1	1	3		3	60	3	100	20	80						15	Spinach, Lettuce, Leeks, Pepper, Tomato				2,3,4	2			10	20	25													1
2021-04-23 03:08:03	2021-04-23 03:37:15	0	100	1752	1	2021-04-23 03:37:16	R_3EclGWrNuASkyd3	anonymous	EN	1	1	6		3	71	3	30	35	35	25		5			5,16,17		Soft fruits			1,3	1	5	5	10	10	10	1	3	3	4	4	2	2	1	1	1
2021-05-10 03:55:13	2021-05-10 04:24:55	0	100	1781	1	2021-05-10 04:24:55	R_5hygXo6VCgIe5kR	anonymous	EN	1	1	5	Senior Researcher	3	61	2	10	10				10	80	Improve breeding	6				Sunflower & Model plants	1	1	6					4	7	7	4	1	4	7	1	4	4	1	Breeding
2021-05-09 23:59:33	2021-05-10 00:29:53	0	100	1819	1	2021-05-10 00:29:54	R_UfDb11qDKJTlt7z	anonymous	EN	1	1	3		3	50	2	100	30	50				20		6				Rye	3	2				5	10
2021-05-27 02:05:22	2021-05-27 02:37:27	0	100	1924	1	2021-05-27 02:37:28	R_3m821Qr0ecw1Shw	anonymous	EN	1	1	7		3	10	1	40	20	20	20	20	20	0		1,2					1,2,3,4,6	1	10					5	5	5	5	5	5	5	5	5	5			5
2021-04-23 01:34:45	2021-04-23 02:08:41	0	100	2036	1	2021-04-23 02:08:42	R_10wuS8PVBGahKTK	anonymous	EN	1	1	3		3	70	3	82	20	80						5,16,6		Berries		Barley	1,2,3,4	1	10					7	7	7	7	7	7	7	7	7	0			7
2021-04-23 00:21:47	2021-04-23 00:58:16	0	100	2188	1	2021-04-23 00:58:17	R_3F34FzrO0zenXoy	anonymous	EN	1	1	3		3	90	5	95	90	70	100	40	30			6				barley	3	2				15	30
2021-04-29 05:54:22	2021-04-29 06:35:16	0	100	2453	1	2021-04-29 06:35:18	R_rdmaerIoLHGHf6p	anonymous	EN	1	1	7		3	50	1	50	90	30	0	30				5					1,3	2						4	5	4	4	4	3	2	4	4	4
2021-04-23 00:51:15	2021-04-23 01:32:25	0	100	2470	1	2021-04-23 01:32:27	R_3haMcUJhUnSZWk8	anonymous	EN	1	1	7		3	50	1	80	100	100	5	0	10	100	Disease tolerance/resistance	1,6				Barley	3	2			0	5	20
2021-04-23 07:26:25	2021-04-23 08:08:47	0	100	2541	1	2021-04-23 08:08:47	R_Tnp8Z01jHz0H8bv	anonymous	EN	1	1	2		3	80	1	100	60	20	15	5				2,8,9					1	2						1	5	1	4	2	2	1	1	3	1	1
2021-05-07 07:08:30	2021-05-07 08:26:04	0	100	4654	1	2021-05-07 08:26:04	R_2V4wajAsdesYdQA	anonymous	EN	1	1	6		3	90	4	50	40	60						4					2,4	1	4	5	15	15	15													1
2021-05-03 03:30:10	2021-05-03 10:32:40	0	100	25350	1	2021-05-03 10:32:42	R_4NtOcULX4I76JXP	anonymous	EN	1	1	6		3	10	3	25	35	35	10	10	10			1,2,4,15,6	tomato, pepper			ornamentals	3	1	2	20	20	30	50
2021-05-07 05:48:52	2021-05-07 05:52:43	0	95	230	0	2021-06-07 05:52:53	R_2wh8AGsOLhVXLQE	anonymous	EN	1	1	2		2		2		40	18	26	39	7			5					3	2
2021-05-07 03:11:17	2021-05-07 03:17:01	0	100	344	1	2021-05-07 03:17:02	R_2WYKDM9GMuXyjaj	anonymous	EN	1	1	7		2		2	10	60	80	1	1	50			15	tomato				3	2			0	10	50
2021-04-23 05:46:03	2021-04-23 05:53:19	0	100	435	1	2021-04-23 05:53:19	R_1iswPxWIIgRME11	anonymous	EN	1	1	2		2		2	30	70	15	8	5	53			5,15	ALL				3	2			6	6	6
2021-04-23 01:17:36	2021-04-23 01:25:05	0	100	449	1	2021-04-23 01:25:07	R_2wNppFBeEom8ZFg	anonymous	EN	1	1	7		2		3	100	70	20			10			15,17,6	leek, squash, rocket		runner bean	herbs	3	1	8	10	20	25	30
2021-04-23 02:46:59	2021-04-23 02:55:07	0	100	487	1	2021-04-23 02:55:07	R_RxInZ6eNYkjS6bL	anonymous	EN	1	1	7		2		2	85	14	73	6	1	6			15,16	Lettuce, cucumber, tomato, pepper, carrot, brassica, etc	melon, berries			3	2
2021-05-07 09:36:53	2021-05-07 09:45:03	0	100	489	1	2021-05-07 09:45:04	R_RE3puLc2KMrYeAN	anonymous	EN	1	1	2		2		1	100							Not a scientist right now. Regulatory Affairs Manager	1,2,3,6				Seeds Canada represents over 50 different crop kinds	4	2
2021-04-26 04:28:53	2021-04-26 04:37:04	0	100	490	1	2021-04-26 04:37:04	R_2S3xwlOaXUUAn4d	anonymous	EN	1	1	2		2		3	21	91	29			27			15	Tomato, hot pepper, eggplant, carrot, onion, watermelon, cucumber, bean, squash				1	2			0	10	15	1	1	1	2	1	7	7	7	1	1	0
2021-05-07 03:49:14	2021-05-07 03:57:47	0	100	512	1	2021-05-07 03:57:48	R_3CO6Sk1AVZdyKp0	anonymous	EN	1	1	2		2		3	80	50	30	5	5	10			15					3	2
2021-04-23 01:45:37	2021-04-23 01:54:11	0	100	514	1	2021-04-23 01:54:12	R_3MiEr4IYVqvnnUf	anonymous	EN	1	1	1		2		2	60	40	10	20	5				17			Clovers		3	2
2021-04-23 05:59:29	2021-04-23 06:08:13	0	100	523	1	2021-04-23 06:08:14	R_Q4Wd5QoA09xQY93	anonymous	EN	1	1	7		2		1	70	30	50	10		10			5					3	1	3	3	3	5	20
2021-04-27 03:31:58	2021-04-27 03:40:49	0	100	530	1	2021-04-27 03:40:50	R_DMPxxLfYEh7t8wF	anonymous	EN	1	1	2		2		1	100	60	100	20	30	50	0		4					3	2			15	25	35
2021-05-07 10:13:55	2021-05-07 10:22:46	0	100	531	1	2021-05-07 10:22:46	R_3lGEfWkNDBJ2bD7	anonymous	EN	1	1	2		2		4	100	83		0	60	56			15	several				3	2
2021-04-23 00:14:18	2021-04-23 00:23:14	0	100	535	1	2021-04-23 00:23:14	R_2dShsWsurxzEbnL	anonymous	EN	1	1	2		2		2	90	70	30	0					15	Sweetcorn				1,3,4	2						4	4	0	4	0	4	4	4	4	4
2021-04-22 14:10:18	2021-04-22 14:19:34	0	100	555	1	2021-04-22 14:19:36	R_2xDBHQZoIMejev8	anonymous	EN	1	1	5	MBA	2		2	17	10	10		10	50			5,16		Strawberries			4	1	5	50	60	70	70
2021-04-23 03:25:18	2021-04-23 03:34:35	0	100	556	1	2021-04-23 03:34:36	R_8pKXvFk6kfue9fr	anonymous	EN	1	1	2		2		3	100		10	25	45		20	Advising growers	6				Ornamentals	3	2
2021-04-28 08:28:07	2021-04-28 08:37:26	0	100	558	1	2021-04-28 08:37:27	R_e41T7cDPmO7UJq1	anonymous	EN	1	1	2		2		1	80	98	90	50	50	99			1,2,8,15	All kinds of vegetables, tomato, lettuce, onion, brassica, celery etc.				3	2
2021-04-23 00:08:50	2021-04-23 00:18:09	0	100	559	1	2021-04-23 00:18:11	R_Q3n4FLcf9kIxNE5	anonymous	EN	1	1	1		2		1	81	20	20	10			50	Plant protection/resistance	1,2,3					3,4	2			10	30	40
2021-04-22 12:26:28	2021-04-22 12:35:50	0	100	561	1	2021-04-22 12:35:50	R_3iJAsFiFsfdvhU8	anonymous	EN	1	1	7		2		3	82	62	20	30	0	30			1,2,3					4	2			30	40	40
2021-05-07 02:44:15	2021-05-07 02:53:55	0	100	579	1	2021-05-07 02:53:55	R_2AF26cm6kcGPlwD	anonymous	EN	1	1	2		2		1	100	60	40						2,6				Sunflower	3	2			10	20	35
2021-04-23 00:04:19	2021-04-23 00:14:05	0	100	585	1	2021-04-23 00:14:05	R_1qaKMwa6YQmYQpQ	anonymous	EN	1	1	7		2		4	100	92	100	50	50	50			1					3	2
2021-04-23 00:41:05	2021-04-23 00:51:16	0	100	610	1	2021-04-23 00:51:17	R_2TMG4YUV99rSagw	anonymous	EN	1	1	2		2		2	95	100	100	75	100	90			2					1	2				3	5	5	4	1	5	7	4	7	4	7	6
2021-04-23 06:18:49	2021-04-23 06:29:18	0	100	628	1	2021-04-23 06:29:20	R_2zuWZYobnoKwLWh	anonymous	EN	1	1	1		2		4	100	80	5	5	5		5	Oil Quality	1,9,6				Linseed, Oilseed Rape, Canary Seed, Borage, Oats	3	2			0	0	0
2021-04-22 23:54:55	2021-04-23 00:05:26	0	100	630	1	2021-04-23 00:05:27	R_2w4ASgjKuGUeaVm	anonymous	EN	1	1	7		2		2	22	69	86	38	11	67	10	Novel traits for consumer markets	3,15	Soybean, bean , faba bean				3	2					19
2021-04-22 23:54:58	2021-04-23 00:05:34	0	100	636	1	2021-04-23 00:05:35	R_A4A5696usF9sPgR	anonymous	EN	1	1	6		2		4	80	30	30	40					1,2,7					1	2				20	20	5	5	3	5	6	0	5	0	4	2	0	No
2021-05-07 02:41:26	2021-05-07 02:52:04	0	100	638	1	2021-05-07 02:52:04	R_21BRYfaFW97VoTL	anonymous	EN	1	1	2		2		3	15	25	50	10	10	5			15	Spinach, Beans, Carrot				2,3,4	2				5	15
2021-04-23 01:02:32	2021-04-23 01:13:31	0	100	658	1	2021-04-23 01:13:32	R_1gcMM0I6zx2BnYy	anonymous	EN	1	1	7		2		4	70	80	80	30	25	50			15	Tomato, lettuce, rocket, onion, cauliflower, pepper				3,4,6	2			5	10	10
2021-04-27 08:04:13	2021-04-27 08:15:17	0	100	664	1	2021-04-27 08:15:18	R_aacMzatmcShDSet	anonymous	EN	1	1	3		2		1	95	0	95						1					3	2			10
2021-04-23 03:53:42	2021-04-23 04:04:55	0	100	673	1	2021-04-23 04:04:57	R_3JBs0D7pU1wsZ45	anonymous	EN	1	1	7		2		2	90	50	90	10	0	0	0		15	tomato, onion, zucchini, butternut, pumpkin, cabbage, sweetcorn, green bean				1	2				5	10	4	4	1	4	4	7	7	4	1	4	0
2021-05-07 02:17:20	2021-05-07 02:28:34	0	100	674	1	2021-05-07 02:28:36	R_qK3kE1rag5N3n33	anonymous	EN	1	1	2		2		1	20	40	35			25			15	cucumber, tomato				3	2			0	0	0
2021-04-23 03:21:32	2021-04-23 03:33:19	0	100	706	1	2021-04-23 03:33:21	R_29uY4bVFVk4p0qT	anonymous	EN	1	1	7		2		2	95	15	20	0	0	35	30	Quality	15	Cabbage				3	2			20	40	60
2021-05-18 05:52:41	2021-05-18 06:04:31	0	100	709	1	2021-05-18 06:04:32	R_diK5b61yli7IYqB	anonymous	EN	1	1	2		2		2	62	69	20			11			15	Cucurbita				1	2			1	1	9	1	1	1	1	1	2	2	1	1	1	1
2021-04-29 06:49:57	2021-04-29 07:01:48	0	100	711	1	2021-04-29 07:01:49	R_2bOve6yFRGlHSkf	anonymous	EN	1	1	2		2		3	95	40	35	5	5		15	Plant size and lodging tolerance	2,8					3	2			5	10	25
2021-04-23 02:02:40	2021-04-23 02:14:32	0	100	712	1	2021-04-23 02:14:32	R_1JItXvGoaooKxJE	anonymous	EN	1	1	7		2		5	100	100	100	100	100	100			1,2,3,4,5,8,9,17			Groundnuts, Cowpea		1	2					10	7	7	4	7	7	7	4	4	7	7	4
2021-05-25 00:35:58	2021-05-25 00:47:55	0	100	716	1	2021-05-25 00:47:57	R_3QFruLtGF7VHihg	anonymous	EN	1	1	3		2		4	30	92	50	25	25	50			2					3	2			20	20
2021-04-23 00:40:19	2021-04-23 00:52:48	0	100	748	1	2021-04-23 00:52:48	R_1gbzKBQ6tnSlr5C	anonymous	EN	1	1	2		2		1	100	5	25			30	40	ornamental value	6				orchids	3	2				20	20
2021-04-23 00:57:51	2021-04-23 01:10:20	0	100	748	1	2021-04-23 01:10:20	R_1DSwpytn2Y6XMl2	anonymous	EN	1	1	4		2		3	50	40	10	15	5	30			15	broccolli and cauliflower				1	2								7			7		7
2021-04-23 02:34:48	2021-04-23 02:47:39	0	100	770	1	2021-04-23 02:47:40	R_2BA47z3rqIElr9o	anonymous	EN	1	1	5	Bachelor of Science Honours	2		1	60	50	50						6				Pine Trees	1,3,4,6	1	3	20	20	30	60	7	7	7	6	7	5	6	7	7	7	7	Increased yield
2021-04-25 04:57:01	2021-04-25 05:09:59	0	100	778	1	2021-04-25 05:10:01	R_2xKQK8C3QgvDc6x	anonymous	EN	1	1	2		2		3	50	40	0	0	0	0	60	fertility	5					1,3	2			20	20	20	7	7	0	0	0	5	7	6	0	0	0
2021-05-11 23:39:30	2021-05-11 23:52:30	0	100	779	1	2021-05-11 23:52:32	R_1Hicmhp9PgVoNe7	anonymous	EN	1	1	2		2		5	90	20	20	25	10	25			15	Cucurbits				1,2,3,5,4,6	2			5	30	40	4	2	2	4	0	4	4	3	0	0			4
2021-04-26 00:16:38	2021-04-26 00:29:47	0	100	789	1	2021-04-26 00:29:48	R_1ilFLTK9WBthBEO	anonymous	EN	1	1	7		2		4	20	30	30	40	40	50			15,6	onion, leek, carrot			sugar beet	3	2
2021-04-23 02:40:35	2021-04-23 02:53:46	0	100	791	1	2021-04-23 02:53:48	R_3sbPEukZFPKv2ZS	anonymous	EN	1	1	3		2		4	100	50	50						3,17			protein peas		1,3,4	2
2021-04-27 01:53:33	2021-04-27 02:06:46	0	100	793	1	2021-04-27 02:06:48	R_1oAalEEQ9O5DUbO	anonymous	EN	1	1	2		2		1	85	92	80			50			1,2,3					1	2					10	4	5	4	6	3	5	4	5	5	6
2021-04-28 00:53:27	2021-04-28 01:07:06	0	100	819	1	2021-04-28 01:07:08	R_25vwQG9Rmynm8MV	anonymous	EN	1	1	2		2		1	15	40	30	10	10	10			2,3					3	2
2021-04-25 09:20:19	2021-04-25 09:34:18	0	100	839	1	2021-04-25 09:34:18	R_1jJTzFancV9NVVc	anonymous	EN	1	1	2		2		1	20	10	70	5	5	5	5	quality	15	Spinach				3	2			0	1	3
2021-04-28 07:31:03	2021-04-28 07:45:02	0	100	839	1	2021-04-28 07:45:02	R_1hAN6f8XuxI7AhO	anonymous	EN	1	1	2		2		1	30	41	52	10	11	22			2,3,4,5,7,8,9,11,15,16,17	Spinach, cabbage	Sweet Orange	Peanuts, cowpeas, green gram		1	2						4	4	0	0	0	0	4	0	1	7	0
2021-04-26 04:25:07	2021-04-26 04:39:12	0	100	845	1	2021-04-26 04:39:14	R_1FQFh3OvCN4AX5l	anonymous	EN	1	1	7		2		3	82	5	30	5	5	30	25	quality	6				ornamentals	3,4	2			10	15	25
2021-05-13 00:00:08	2021-05-13 00:14:14	0	100	845	1	2021-05-13 00:14:14	R_1jUEAwqzGmIwJZg	anonymous	EN	1	1	7		2		3	93						100	Regulation	2,3,6				oilseed rape, cotton	3,4,6	1	1	10	15	20	25
2021-04-23 02:11:40	2021-04-23 02:25:50	0	100	849	1	2021-04-23 02:25:52	R_2uHT8iqgdRvRRC9	anonymous	EN	1	1	7		2		1	95	20	20	40	10	10			5					3	2			0	5	10
2021-04-23 01:35:50	2021-04-23 01:50:03	0	100	853	1	2021-04-23 01:50:05	R_3g4PedLeVsMeB2d	anonymous	EN	1	1	2		2		1	90	100	81	50	30	30			1					3	2			40
2021-04-25 23:38:52	2021-04-25 23:53:09	0	100	856	1	2021-04-25 23:53:11	R_2PdLOlbvYf1y016	anonymous	EN	1	1	7		2		3	40	50				50	40	new varieties	6				potplants	3	2			10	15	25
2021-05-20 05:12:42	2021-05-20 05:27:09	0	100	866	1	2021-05-20 05:27:11	R_WqWk62BKsngokbn	anonymous	EN	1	1	2		2		3	100	50	12	13	13	12			15	cauliflower, carrot, allium				3	2				1	20
2021-05-07 03:21:36	2021-05-07 03:36:04	0	100	867	1	2021-05-07 03:36:06	R_2OP7rLfcVCypoLh	anonymous	EN	1	1	2		2		2	71	80	20						1,6				OSR	3	1		10	30	40	40
2021-04-27 03:36:27	2021-04-27 03:50:58	0	100	871	1	2021-04-27 03:51:00	R_WkVfCh9kE5rjeIp	anonymous	EN	1	1	7		2		2	100	32	69						1,2,6				sugar beet	3,4	1
2021-05-07 06:40:33	2021-05-07 06:55:12	0	100	878	1	2021-05-07 06:55:14	R_2rGFQMv2JiUPduG	anonymous	EN	1	1	7		2		4	92		81				91	good houseplant	6				potplants	3	2			0	0	49
2021-04-23 01:28:44	2021-04-23 01:43:27	0	100	882	1	2021-04-23 01:43:28	R_1ithykvE1Fxy7MS	anonymous	EN	1	1	2		2		4	20	10	30	10		10	40	horticultural quality	15	fieldgrown hybrid crops (brassica, carrot , onion)				3,4,6	1	6	10	10	10	20
2021-05-07 01:37:45	2021-05-07 01:52:28	0	100	882	1	2021-05-07 01:52:29	R_3EaFLftnTUMhPNM	anonymous	EN	1	1	7		2		2	100	100							1,3,4,6				oilseed rape, cotton	3,4,6	1	10	5	10	15	20
2021-04-26 05:29:40	2021-04-26 05:44:27	0	100	886	1	2021-04-26 05:44:27	R_1dcXXH9l1Dc7xaF	anonymous	EN	1	1	5	Honours degree and currently completing MSc.	2		1	50		80			10	10	Physical traits such as colour and height	6				Tomato	1,3	2			5	10	25	4	7	0	7	0	7	7	7	1	1	7	Yield
2021-05-10 12:43:52	2021-05-10 12:58:45	0	100	893	1	2021-05-10 12:58:47	R_2w5AaHKk54IZrpB	anonymous	EN	1	1	1		2		3	50	50	35	0	10	5			1,2,8					1	2					10	6	6	3	6	3	6	6	4	6	5	6	improved seed production quality
2021-04-28 03:30:16	2021-04-28 03:45:10	0	100	894	1	2021-04-28 03:45:12	R_3IZ5Hoauf6kQLze	anonymous	EN	1	1	2		2		4	15	9	47	21	22	36			5					3	2
2021-04-28 11:13:37	2021-04-28 11:28:41	0	100	904	1	2021-04-28 11:28:43	R_bOdxrj90vd98kMh	anonymous	EN	1	1	7		2		4	80	60	25	10	5				1,3,6				Barely, Triticale	3	1	5	5	15	20	25
2021-04-27 06:34:13	2021-04-27 06:49:22	0	100	908	1	2021-04-27 06:49:23	R_3oTRJa0ywOWYsks	anonymous	EN	1	1	7		2		2	100	100	100	100	100	50			2					1	2						1	7	4	5	7	7	7	7	7	6
2021-05-07 06:03:21	2021-05-07 06:18:36	0	100	915	1	2021-05-07 06:18:38	R_pMMdZNFyfaCZysF	anonymous	EN	1	1	2		2		3	50	30				15	65	Cultivar adaptability to microclimates.	16		Apple, Pear, Cherry, Nectarine			1	2						1	7	4	6	4	3	4	5	5	5
2021-04-26 01:21:27	2021-04-26 01:36:51	0	100	923	1	2021-04-26 01:36:52	R_Xnr7trudUGcgD5v	anonymous	EN	1	1	2		2		1	80	20	5	10		15	50	flower colour	6				Echinacea, Limonium and Helleborus	3,6	2
2021-04-23 00:08:01	2021-04-23 00:23:37	0	100	936	1	2021-04-23 00:23:37	R_2xwM0gW4peobyX3	anonymous	EN	1	1	7		2		2	100						100	disease resistance	6				Chrysanthemum	2,3,6	2																		0
2021-04-23 08:13:37	2021-04-23 08:29:14	0	100	936	1	2021-04-23 08:29:14	R_dmXNIPn4ywFqY13	anonymous	EN	1	1	7		2		3	72	40	31	33					1,2,3					1	2			20	40	66	7	6	6	7	5	5	5	4	3	0	0
2021-05-06 04:38:59	2021-05-06 04:54:42	0	100	943	1	2021-05-06 04:54:44	R_AbbDVbAcl1Z6sGl	anonymous	EN	1	1	7		2		3	81	50	20			31			6				flowers	3,6	2			5	21	51
2021-05-07 05:54:19	2021-05-07 06:10:49	0	100	989	1	2021-05-07 06:10:50	R_3h3okbib7r6RJXl	anonymous	EN	1	1	2		2		3	10	20	50			40			6				Chrysanthemum	2,3,6	1	5	3	5	6	9													1
2021-04-23 02:00:58	2021-04-23 02:17:31	0	100	993	1	2021-04-23 02:17:32	R_2rMAbICtWiVdkRJ	anonymous	EN	1	1	7		2		2	90	40	40	10		10			15	Watermelon				2,3,6	2			0	0	10													1
2021-05-09 23:45:43	2021-05-10 00:02:16	0	100	993	1	2021-05-10 00:02:17	R_22DoJKb1ABLt826	anonymous	EN	1	1	1		2		3	24	25	50			50	50	plant habit	6				flowering pot plants	3	1	7	5	5	10	20
2021-04-23 01:45:07	2021-04-23 02:01:52	0	100	1004	1	2021-04-23 02:01:54	R_tJxPxiBrBG9lRG9	anonymous	EN	1	1	7		2		3	100	70	30						2					3,6	1	5
2021-04-26 07:34:39	2021-04-26 07:51:24	0	100	1004	1	2021-04-26 07:51:25	R_2rC67hq75Sd6m65	anonymous	EN	1	1	7		2		5	30		80			20			6				Ornamentals	3	1	3	5	5	10	10
2021-04-26 00:22:01	2021-04-26 00:38:57	0	100	1015	1	2021-04-26 00:38:58	R_R4ZWOu6XBlDzBPb	anonymous	EN	1	1	2		2		1	81	19	41	0		61	78	Phenotypic traits	6				Dianthus	2,3,4	1	3																	1
2021-04-26 12:17:16	2021-04-26 12:34:17	0	100	1021	1	2021-04-26 12:34:19	R_3KHL06iIztfAGC0	anonymous	EN	1	1	2		2		1	25	40	10	10	0		80	protection of plant	1,16		Grape, Almond, Olive			3	2
2021-04-23 10:19:47	2021-04-23 10:36:54	0	100	1027	1	2021-04-23 10:36:56	R_29iDON6x0hPDBiZ	anonymous	EN	1	1	5	plant breeder	2		2	92	83	66	30	7	4	62	quality	4					4	1	7
2021-04-23 00:54:51	2021-04-23 01:12:00	0	100	1028	1	2021-04-23 01:12:00	R_1162V4aZWGCPCFc	anonymous	EN	1	1	1		2		3	80	20	40	15	20	5			5,15,6	onion, cabbage			indoor crops (veggies + ornamentals), outdoor ornamentals (flowerbulbs, flowers)	3	2			0	5	10
2021-05-06 05:47:55	2021-05-06 06:05:06	0	100	1031	1	2021-05-06 06:05:08	R_2YPtYwI6349dZn7	anonymous	EN	1	1	7		2		2	70	50	30	10	10	10	30	New Leads	5					3	1	5
2021-04-23 03:20:07	2021-04-23 03:37:26	0	100	1039	1	2021-04-23 03:37:28	R_8xexFR5bd1SgdEd	anonymous	EN	1	1	5	MBA	2		3	60	50	30	5	5	10			15,17	Broccoli, Cabbage, Cauliflower, Squash, Salad Onion, Onion, Carrot, Beans, Sweetcorn, Lettuce, Celery, Babyleaf salads		Broad Bean, Dwarf Bean		3	2
2021-04-23 02:45:11	2021-04-23 03:02:31	0	100	1040	1	2021-04-23 03:02:33	R_3dEqdSyIg1LpC6U	anonymous	EN	1	1	1		2		2	20	50	20	20		10			1,8,6				Forage crops, Cover crop	3	2
2021-05-07 02:40:23	2021-05-07 02:57:50	0	100	1047	1	2021-05-07 02:57:52	R_ugDQSExunTuCydP	anonymous	EN	1	1	1		2		2	36	30	90			70			15	ONION, WILD ROCKET				3,4	2					11
2021-05-07 01:12:11	2021-05-07 01:29:42	0	100	1051	1	2021-05-07 01:29:43	R_2fvevAnSi8EgyHE	anonymous	EN	1	1	4		2		4	70	20	30		10	10	30	Taste	15	Tomato				3	2				10	20
2021-05-12 14:16:31	2021-05-12 14:34:02	0	100	1051	1	2021-05-12 14:34:04	R_22P5FJClViMSsfI	anonymous	EN	1	1	7		2		3	75	50	30	10		10			5					1,2,3	1	8	5	10	15	15	1	7	1	1	1	5	5	7	3	1			1
2021-04-27 00:01:24	2021-04-27 00:19:15	0	100	1070	1	2021-04-27 00:19:16	R_1NCaokZDSRGmQbq	anonymous	EN	1	1	7		2		2	100	100	40				60	disease resistance	1					3	2
2021-04-23 00:04:56	2021-04-23 00:23:01	0	100	1084	1	2021-04-23 00:23:01	R_2wiUaIH92zyGkpi	anonymous	EN	1	1	2		2		4	82	88	52	20	31	36		gxe interaction mainly on stress	5					2,3,4	2				27	64													1
2021-04-23 01:23:47	2021-04-23 01:41:56	0	100	1088	1	2021-04-23 01:41:57	R_C7dHLfNpQRLlIn7	anonymous	EN	1	1	7		2		5	100	20	80						5					3	2			20	30
2021-05-04 19:52:05	2021-05-04 20:10:49	0	100	1124	1	2021-05-04 20:10:51	R_3Ma0QqGSrinEs0E	anonymous	EN	1	1	1		2		3	100	85	50			20			15,16,17	tomato, onion	papaya	Yard long bean		2	2																		1
2021-05-07 05:13:06	2021-05-07 05:32:01	0	100	1135	1	2021-05-07 05:32:02	R_sinfxGZDgmHvPG1	anonymous	EN	1	1	4		2		5		60	20	5	10	5			2					1	2				20	50	7	7	1	4	3	4	2	7	6	4
2021-04-23 02:59:41	2021-04-23 03:18:38	0	100	1136	1	2021-04-23 03:18:38	R_3kpISKqdd7ZE5Fs	anonymous	EN	1	1	2		2		3	80	66	83	20	22	39			15	cabbage				3	2
2021-04-27 04:46:28	2021-04-27 05:06:04	0	100	1175	1	2021-04-27 05:06:05	R_1I3N3XgXnqLF0NZ	anonymous	EN	1	1	1		2		1	60	17	83						16		Olive and almond trees and grapevines			3	2				10	50
2021-04-23 04:08:43	2021-04-23 04:28:38	0	100	1194	1	2021-04-23 04:28:40	R_3snu0fyf3aJGRYS	anonymous	EN	1	1	7		2		1	100	60	20	20					1,6				barley	3	1	6
2021-04-23 01:05:28	2021-04-23 01:25:47	0	100	1218	1	2021-04-23 01:25:47	R_QhqBOcme2H25Jvz	anonymous	EN	1	1	7		2		3	100	100	100	100	90	96			2					1	2				15	51	7	7	4	7	7	4	7	7	7	7	6	Striga resistance
2021-04-23 06:11:14	2021-04-23 06:32:01	0	100	1246	1	2021-04-23 06:32:02	R_Xna6Opw59lL0H2V	anonymous	EN	1	1	2		2		2	75	50	25	15	5	5			5,8,9,17			Cowpeas		1	2			0	0	20	4	4	4	7	7	4	4	4	7	4	4	Striga resistance
2021-06-22 03:09:21	2021-06-22 03:30:15	0	100	1253	1	2021-06-22 03:30:17	R_27vPm0VBvbe0ccp	anonymous	EN	1	1	7		2		2	82	19	53	5	5	10			15	all				2,3,4,6	1	4	5	5	10	20													7
2021-05-07 01:50:08	2021-05-07 02:11:11	0	100	1263	1	2021-05-07 02:11:13	R_1q8HiWHwFqknfv2	anonymous	EN	1	1	2		2		2	90	25	20	5	5	20	25	Germination	6				pot and bedding	2,3,4	2																		5
2021-04-24 03:25:03	2021-04-24 03:46:57	0	100	1313	1	2021-04-24 03:46:58	R_3OcWSBSclX9F4lP	anonymous	EN	1	1	7		2		4	100	50					100	plant reproduction/breeding	1,5,15,6	Solanaceae, Cucurbitaceae			Ornamentals	3	1	6
2021-05-10 02:33:38	2021-05-10 02:55:48	0	100	1329	1	2021-05-10 02:55:49	R_dhuGzeCJM6RgWkx	anonymous	EN	1	1	2		2		5	50	25	40	15	10	10			1,2,3,8,6				WOSR, Sunflower, Peas, FabaBeans, Forrage & Grasses	3,5	2			5	20	35
2021-04-23 01:02:53	2021-04-23 01:25:34	0	100	1360	1	2021-04-23 01:25:34	R_28BvRQr8EQc24LC	anonymous	EN	1	1	2		2		5	40	20	20	30	10	20			16		strawberries			3	2				20	30
2021-04-23 00:05:07	2021-04-23 00:29:39	0	100	1472	1	2021-04-23 00:29:39	R_33d4ojVJ6IUqPAI	anonymous	EN	1	1	7		2		2	100	50	50	20	10		60	Bread making quality	1					3	2			0	0	0
2021-04-23 00:23:01	2021-04-23 00:47:35	0	100	1474	1	2021-04-23 00:47:36	R_1pMyUsDR6eSxMY9	anonymous	EN	1	1	7		2		2	91	45	45	2	2	1			5					1,2,3,4	1	7	6	20	25	11	1	3	3	7	2	7	7	2	2	2			7
2021-05-07 00:51:55	2021-05-07 01:16:40	0	100	1484	1	2021-05-07 01:16:41	R_1eEkY5waA3OnyZz	anonymous	EN	1	1	3		2		3	80	40	20	30		40	20	architecture	15,16	lettuce, spinach	tomato, pepper, cucumber			2,3,4,6	1	3	10	20	30	30													7
2021-04-23 16:01:30	2021-04-23 16:26:42	0	100	1511	1	2021-04-23 16:26:44	R_3EiF2Py2WG71Rzf	anonymous	EN	1	1	7		2		2	90	40	35	10	3	2			6				Sugar beet and chicory	3,4	1	3	10	15	20	30
2021-04-25 01:36:11	2021-04-25 02:01:40	0	100	1528	1	2021-04-25 02:01:42	R_2CdDVFtcuBO8Lzo	anonymous	EN	1	1	5	Ph.D. and habilitation	2		3	60	20	40				40	Flowering time	1,6				Sugar beet	3	1	3	5	10	15	20
2021-04-25 14:08:52	2021-04-25 14:35:53	0	100	1620	1	2021-04-25 14:35:54	R_4PmkKCwTFUiZbGx	anonymous	EN	1	1	7		2		4	82	50	30	10	10				2					1	2				10	20	7	7	1	7	4	4	4	4	7	4	6	acid soil tolerance
2021-04-24 13:53:01	2021-04-24 14:20:32	0	100	1650	1	2021-04-24 14:20:33	R_2tr57S5TiyjFlT2	anonymous	EN	1	1	7		2		4	52	64	36						2,3,4,8,17			Common beans		1	2			19	51	72		5								6
2021-05-19 12:19:16	2021-05-19 12:47:03	0	100	1667	1	2021-05-19 12:47:05	R_2DRE3jKgHNmkjKB	anonymous	EN	1	1	2		2		3	70	80	50	10	40	5			1,6				Barley	3	2					7
2021-04-23 01:37:03	2021-04-23 02:06:02	0	100	1738	1	2021-04-23 02:06:04	R_1rpRfLSlGCxVg7b	anonymous	EN	1	1	7		2		4	97	80	15	2	2	1			2					1	2			1	3	5	7	7	1	7	4	4	7	1	4	1	1	Yes
2021-04-23 05:09:06	2021-04-23 05:38:09	0	100	1742	1	2021-04-23 05:38:09	R_6hv0qT630UPEvTP	anonymous	EN	1	1	7		2		4	30	10	20			10	70	Resistance to plant diseases	15	Spinach				2,3,5,4,6	2			0	5	20													0
2021-04-23 00:06:50	2021-04-23 00:36:39	0	100	1788	1	2021-04-23 00:36:41	R_33d1FwLUb9MlMSR	anonymous	EN	1	1	1		2		4	20	10	20			10			5					1,3,4	2					20	7	1	1	7	4	6	7	4	4	4	0
2021-04-26 03:12:14	2021-04-26 03:42:58	0	100	1844	1	2021-04-26 03:43:00	R_1i96N1Ch1vuBBAx	anonymous	EN	1	1	5	Agronomist	2		3	20	50	20	20	20	10	30	disease and pest resitance	1,2,3,15,17	onion, carrot, salad		peas		3	2				50	75
2021-04-22 09:18:32	2021-04-22 09:49:26	0	100	1853	1	2021-04-22 09:49:26	R_RUA8zTMHjsTBxol	anonymous	EN	1	1	1		2		3	70	30	10	10			50	herbicide resistance	6				camelina	4	2			30	50	50
2021-05-07 03:15:35	2021-05-07 03:46:44	0	100	1868	1	2021-05-07 03:46:46	R_3n603SsBDwCyhVx	anonymous	EN	1	1	7		2		5	19	86	28	17	3				2,3					3	2			1
2021-05-06 05:37:44	2021-05-06 06:09:15	0	100	1890	1	2021-05-06 06:09:16	R_wSIBG2bm1KLT42J	anonymous	EN	1	1	3		2		3	92	71	64	7		27	71	Insect resistance	1,2,3,4,15	All				2,3,4,6	1	10	5	9	27	56													4
2021-05-14 11:05:15	2021-05-14 11:37:34	0	100	1939	1	2021-05-14 11:37:35	R_1LqySgwsFRDbedx	anonymous	EN	1	1	3		2		3	89		86			14			15					2,3,4	1	4	1	3	5	8													1
2021-05-10 05:00:23	2021-05-10 05:34:44	0	100	2060	1	2021-05-10 05:34:45	R_1cU54ZezXLt7GgH	anonymous	EN	1	1	2		2		3	80	50	25	5	5	10	5	circularity	5					1,2,3,4	1	3	3	1	3	6	1	3	3	3	3	7	4	1	2	4	7	secret	1
2021-04-27 02:45:44	2021-04-27 03:22:04	0	100	2179	1	2021-04-27 03:22:05	R_1gq3CV4G4HKl2W9	anonymous	EN	1	1	2		2		5	25	50	50						6				sugar beet	3	2
2021-04-26 02:07:19	2021-04-26 02:45:27	0	100	2288	1	2021-04-26 02:45:29	R_3KAyFXvgcAWvVEg	anonymous	EN	1	1	7		2		3	100	92	50	70					2					3	2			0	0	10
2021-04-28 04:46:40	2021-04-28 05:26:12	0	100	2372	1	2021-04-28 05:26:13	R_2ZIiPkFiCp9L2rk	anonymous	EN	1	1	2		2		3	100	60	10				70	disease resistance	1,2,3,6				Sunflower	1	2					20	6	6	6	6	0	6	6	0	0	6
2021-04-23 01:02:54	2021-04-23 01:46:00	0	100	2586	1	2021-04-23 01:46:00	R_XhuKn5vvrgQ5x2p	anonymous	EN	1	1	7		2		2	90	90	60		10	70	90	vegetable quality parameters	15	bush beans				3	2
2021-04-23 07:17:54	2021-04-23 08:01:26	0	100	2612	1	2021-04-23 08:01:28	R_31trziepsdTHvYm	anonymous	EN	1	1	2		2		2	90	25	5				70	Ornamental value	6				Ornamental Bromeliads	3	2
2021-05-08 02:53:55	2021-05-08 03:38:15	0	100	2659	1	2021-05-08 03:38:16	R_2rrc0VmCNuBgEBE	anonymous	EN	1	1	7		2		3	92	10	80			10			15	lettuce				2,3,5,4,6	2			5	5	5
2021-05-07 02:17:15	2021-05-07 03:17:46	0	95	3631	0	2021-06-07 03:17:47	R_1Ok7QjCtLdyneOK	anonymous	EN	1	1	4		2		4	60	62	21			34	70	Quality for Youngplant producer	15,6	Radish, Pepper, Letucce			Ornamentals	3	2			0		0
2021-04-22 15:14:00	2021-04-22 16:43:49	0	100	5389	1	2021-04-22 16:43:51	R_3Htr7UM0g2LzOf8	anonymous	EN	1	1	7		2		2	80	50	25	10		15			5,16		Strawberry			4	1	4	70	80	85	85
2021-04-26 01:34:29	2021-04-26 03:22:41	0	100	6491	1	2021-04-26 03:22:41	R_1GOCe9rHt8mp6iV	anonymous	EN	1	1	2		2		1	90	40	30	10		20			15	Tomato				3	2			10	30	40
2021-05-07 03:00:13	2021-05-07 04:54:50	0	100	6877	1	2021-05-07 04:54:52	R_3GpQqNWXzHqDInF	anonymous	EN	1	1	3		2		3	85	5	30	5			60	Technology development	1,3,4,6				Cotton, oilseed rape	3,4	1	10	80	85	85	60
2021-04-26 01:20:22	2021-04-26 04:12:55	0	100	10353	1	2021-04-26 04:12:57	R_3L29pJtDfbhh3JU	anonymous	EN	1	1	7		2		2	90	45	30	15	10				6				Barley	3	1	6
2021-05-07 01:46:28	2021-05-07 04:58:54	0	95	11545	0	2021-06-07 04:59:02	R_56ZzkFjzwZPvixj	anonymous	EN	1	1	4		2		3	82
2021-04-23 02:58:36	2021-04-23 07:24:21	0	100	15945	1	2021-04-23 07:24:22	R_28H5ipE7UvaWkB1	anonymous	EN	1	1	2		2		2	96	100	94	4	75	100			2					1,2,6	2			10	31	66	7	7	7	7	7	4	7	7	7	7			7
2021-04-23 03:22:24	2021-04-23 08:55:07	0	100	19962	1	2021-04-23 08:55:07	R_vl9xpVTakbgl9q9	anonymous	EN	1	1	7		2		5	15	60	35	5					1					1,3,4	2						7	4	4	7	0	4	0	0	1	0	0
2021-04-23 00:17:10	2021-04-23 07:13:20	0	100	24970	1	2021-04-23 07:13:20	R_3QLPqxFZpFkqj3t	anonymous	EN	1	1	2		2		2	95	50	40	60	20				1,3,5,8,17,6			Peas	Rye, Barley, Oats	3,4	1	2	2	3	6	6
2021-04-22 23:59:31	2021-04-23 07:50:19	0	100	28248	1	2021-04-23 07:50:20	R_10BGZq7Hlprgqp6	anonymous	EN	1	1	2		2		1	85	87	70	54	0		66	Quality of flour	1,17			Chickpeas and Dana been		3	2
2021-04-23 01:52:51	2021-04-24 00:51:58	0	100	82746	1	2021-04-24 00:52:00	R_xllQgRL4Qs2ISXf	anonymous	EN	1	1	3		2		2	80	100	100			60			2,8,11,6				groundnuts	1	2						0	0	0	0	7	2	0	0	0	0
2021-04-26 00:25:20	2021-04-27 15:33:54	0	100	140913	1	2021-04-27 15:33:56	R_3h6jCwMZdTE8lPT	anonymous	EN	1	1	2		2		1	82	88	91	34	50	33	0		8,9,17			Groundnut, chickpea and pigeon pea		1	2			54	56	85	1	7	4	7	7	7	7	4	4	6
2021-04-23 06:41:37	2021-05-07 02:42:11	0	100	1195234	1	2021-05-07 02:42:13	R_PBtpKYZgsBp8fap	anonymous	EN	1	1	2		2		1	60	50	40		5	5			15	Tomato rootstock				3	2
2021-05-07 08:56:08	2021-05-07 09:00:09	0	100	241	1	2021-05-07 09:00:11	R_3qsRUqAcYV4JAkM	anonymous	EN	1	1	7		1		4	100	61	80						17,6			hairy vetch	perennial ryegrass	4	2
2021-04-22 06:29:57	2021-04-22 06:34:30	0	100	273	1	2021-04-22 06:34:32	R_32KOZfRCuOpxSKR	anonymous	EN	1	1	6		1		1	70			100					15,16	Tomato	Apple, black raspberry			4	2			0	5	10
2021-04-28 06:30:04	2021-04-28 06:34:49	0	100	285	1	2021-04-28 06:34:49	R_2Qui63SsoAO899O	anonymous	EN	1	1	6		1		3	80	19	100	18					1,5,17			faba, lupin		3	1	7	5	9	15	40
2021-04-23 03:37:24	2021-04-23 03:42:11	0	100	287	1	2021-04-23 03:42:12	R_2tx2wxSif1mozoY	anonymous	EN	1	1	2		1		4	5		10						5,15,6	all			ornamentals		2
2021-04-22 06:45:59	2021-04-22 06:50:56	0	100	296	1	2021-04-22 06:50:56	R_1Ns0QH5Jyc3kAkd	anonymous	EN	1	1	6		1		4	64						67	Biodiversity	6				Weeds	4,6	2
2021-04-22 06:43:06	2021-04-22 06:48:12	0	100	305	1	2021-04-22 06:48:13	R_2P6Gpxh5mGtRC7h	anonymous	EN	1	1	6		1		2	75	5	15	40	40				16		Peach, citrus, blackberry			4	2			0	0	0
2021-04-23 07:56:49	2021-04-23 08:02:02	0	100	313	1	2021-04-23 08:02:03	R_1OVQINt5WFj6xpA	anonymous	EN	1	1	5	Senior research scientist	1		3	70	35	65						6				Forage species	4	2
2021-04-23 01:17:55	2021-04-23 01:23:19	0	98	323	0	2021-05-23 01:23:22	R_2ZQD4yU6RgJZebx	anonymous	EN	1	1	5	Scientist	1		2	100	100	100	95	98				7,11,15,16,17,6		Banana	Cowpea	Coffee	1	2
2021-04-22 09:35:52	2021-04-22 09:41:17	0	100	324	1	2021-04-22 09:41:18	R_1mPgOStB0hlJnsO	anonymous	EN	1	1	6		1		5	100	71	66	56	6	89	91	flavor	16		blackberries and grapes			4	2			0	0
2021-04-23 06:55:45	2021-04-23 07:01:29	0	100	344	1	2021-04-23 07:01:31	R_b49NGK67r0SHALT	anonymous	EN	1	1	3		1		2	100	19	80											3	1	6
2021-05-07 07:28:09	2021-05-07 07:33:56	0	100	346	1	2021-05-07 07:33:57	R_2pSlhCI4VdVVzwo	anonymous	EN	1	1	7		1		4	50	70	30	0	0	0			1,2					4	2			0	10	20
2021-05-25 04:26:19	2021-05-25 04:32:13	0	100	353	1	2021-05-25 04:32:14	R_2f7K1fzWQYetqDn	anonymous	EN	1	1	7		1		1	100		100						6				Arabidopsis		2
2021-04-22 09:53:25	2021-04-22 09:59:20	0	100	355	1	2021-04-22 09:59:22	R_2QWl9eBnbGP0Rlx	anonymous	EN	1	1	6		1		3	90	50	25				25	end-use quality	1					4	2
2021-04-22 11:58:36	2021-04-22 12:04:36	0	100	360	1	2021-04-22 12:04:38	R_3dEC04mu8vu3H8X	anonymous	EN	1	1	6		1		3	60	20	80						16					3,5,4,6	1	8	10	20	20	20
2021-04-23 02:20:01	2021-04-23 02:26:05	0	100	363	1	2021-04-23 02:26:06	R_2cjUCwePXB1d0OG	anonymous	EN	1	1	6		1		3	70		50				50	ecophysiology	6				grasslands, forests, arable	3	2
2021-04-23 10:37:00	2021-04-23 10:43:16	0	100	375	1	2021-04-23 10:43:17	R_1eOBNi9UC1wOF69	anonymous	EN	1	1	6		1		4	80	0	80						1					4	2
2021-04-23 01:38:12	2021-04-23 01:44:33	0	100	381	1	2021-04-23 01:44:33	R_2Peb9oBdN3W788O	anonymous	EN	1	1	6		1		3	100	30	15	45		10			5,6				Sugarcane	1	1	8	5	5	10	10	4	4	4	4	4	4	5	2	2	4
2021-04-22 13:53:22	2021-04-22 13:59:46	0	100	384	1	2021-04-22 13:59:47	R_1gey4zY0TroKLvO	anonymous	EN	1	1	7		1		2	40	32	30	32					1					4	1	5	30	35	34	34
2021-04-22 09:03:03	2021-04-22 09:09:29	0	100	385	1	2021-04-22 09:09:30	R_334mPmn8vKsN3XN	anonymous	EN	1	1	6		1		2	70	0	80	20					6				Turfgrass	4	1	8	20	30	30	30
2021-04-23 02:31:05	2021-04-23 02:37:31	0	100	386	1	2021-04-23 02:37:32	R_2qaS6s4EVxhBygK	anonymous	EN	1	1	6		1		4		60	20	20					6				Using Arabidopsis as model		1	3		40	50	60
2021-04-23 02:20:51	2021-04-23 02:27:22	0	100	390	1	2021-04-23 02:27:23	R_1nNiSkVX4EVEtAm	anonymous	EN	1	1	2		1		1	30	30	30	90	30				6				Pine	3	2
2021-05-07 01:51:05	2021-05-07 01:57:35	0	100	390	1	2021-05-07 01:57:35	R_27qyEHrXtULCraF	anonymous	EN	1	1	7		1		5	60	50	25	10	10	5			5,7					1	2			30	50	80	7	7	3	4	6	4	7	5	4	6
2021-04-22 22:12:34	2021-04-22 22:19:06	0	100	392	1	2021-04-22 22:19:08	R_2VIsMMIdrkqF7Lp	anonymous	EN	1	1	7		1		2	90	40	60						5,6				oilseeds	4	2			10	20	20
2021-04-22 07:12:54	2021-04-22 07:19:32	0	100	398	1	2021-04-22 07:19:33	R_1111BEZFJqxtAyX	anonymous	EN	1	1	7		1		2	100	20	0	0	80				1,2,3,5,15	tomato				4	2
2021-05-07 10:17:57	2021-05-07 10:24:42	0	100	404	1	2021-05-07 10:24:42	R_3ND5AMqDluGNDW3	anonymous	EN	1	1	6		1		4	81	50	50	0					16,17		tomato	common bean		4	1	2
2021-05-07 01:09:01	2021-05-07 01:15:51	0	95	409	0	2021-06-07 01:15:51	R_2QGmAjxaqNKdxQO	anonymous	EN	1	1	6		1		2	80		51				49	water use efficiency	1,6				barley, tomato	3	1	6	9	13	18	26
2021-05-25 04:36:15	2021-05-25 04:43:16	0	100	421	1	2021-05-25 04:43:18	R_3fq9KI4ECiQMhAP	anonymous	EN	1	1	6		1		4	65		20				100	Genome analysis	16,6		Grapevine, olive		coffee	3	1	6	7	15	25	25
2021-04-22 13:13:40	2021-04-22 13:20:44	0	100	423	1	2021-04-22 13:20:45	R_2X7KkB83fSqmLIl	anonymous	EN	1	1	6		1		5	72	71	31	31	11			Development	1					4,6	1	7	9	9	9	9
2021-04-23 13:57:06	2021-04-23 14:04:09	0	100	423	1	2021-04-23 14:04:11	R_2pWxPAJ9V1up6YF	anonymous	EN	1	1	5	Research lead	1		4	92	81						Technology adoption	1,2,3,4,5,7,8,9,10,11,17			soybean, groundnut, pigeon pea		1,2,6	2			9	39	85	7	5	4	7	7	6	7	6	4	3			7
2021-06-12 10:29:37	2021-06-12 10:36:46	0	100	428	1	2021-06-12 10:36:48	R_2xWWs0hdnZF8tzz	anonymous	EN	1	1	6		1		3	24	5	30				65	Evolution / Natural Variation	6				Sunflower	4	1	3	35	35	35	35
2021-04-22 09:06:54	2021-04-22 09:14:03	0	100	429	1	2021-04-22 09:14:03	R_0NuC3Pr944C2mAh	anonymous	EN	1	1	6		1		2	20		100						2,3,6				Weeds	4	2				20	30
2021-04-23 08:42:08	2021-04-23 08:49:20	0	100	432	1	2021-04-23 08:49:21	R_3fZAKubLLv5wdMH	anonymous	EN	1	1	6		1		2	50	53	27	29					17			Faba bean, white clover, Lotus japonicas		3	1	6	5	9	10	9
2021-04-26 05:05:31	2021-04-26 05:12:48	0	100	436	1	2021-04-26 05:12:48	R_24eICpNDVEiH0Nb	anonymous	EN	1	1	3		1		1	0	20					80	Developement, Transcriptional Regulation	6				Barley, Arabidopsis	3	1	10	30	30	30	30
2021-04-22 08:02:28	2021-04-22 08:09:54	0	95	445	0	2021-05-22 08:09:54	R_27D7KMExrtA6S3i	anonymous	EN	1	1	6		1		2	29		74	73					16		Grapes			4	1	7	18	20	30	30
2021-04-22 15:05:18	2021-04-22 15:12:44	0	100	445	1	2021-04-22 15:12:45	R_Ow1DZpusIEKFtyF	anonymous	EN	1	1	6		1		4	90		50				50	virus	6				algae	4	1	4		5
2021-04-24 10:48:36	2021-04-24 10:56:03	0	100	446	1	2021-04-24 10:56:05	R_1F4yLQ1ARG4Ov3f	anonymous	EN	1	1	6		1		2		9	73	11		27	100		16					3	1	5	15	36	45	49
2021-04-23 10:05:41	2021-04-23 10:13:13	0	100	451	1	2021-04-23 10:13:14	R_27jpIKSaXVdFkHf	anonymous	EN	1	1	7		1		2	100	81	20						4					4	2					10
2021-04-23 11:44:57	2021-04-23 11:52:31	0	100	453	1	2021-04-23 11:52:33	R_3J8jOW889qQJAa4	anonymous	EN	1	1	6		1		4	100	50	50						6				cacao	1,2,6	1	5	20	29	30	30						4
2021-04-26 12:18:10	2021-04-26 12:25:43	0	100	453	1	2021-04-26 12:25:44	R_3qWMN4d58Ln5sfA	anonymous	EN	1	1	6		1		3	70	30	70						1,15,17,6	tomato		Alfalfa	basil	3,4	2			10	20	30
2021-04-22 08:33:36	2021-04-22 08:41:15	0	100	459	1	2021-04-22 08:41:17	R_tM8WPmrWkBLoin7	anonymous	EN	1	1	7		1		3	0	5		90	5				3,6				Arabidopsis	4	2			2	5	10
2021-04-23 02:27:35	2021-04-23 02:35:16	0	100	460	1	2021-04-23 02:35:17	R_PXnYGdnmXnYpKoh	anonymous	EN	1	1	3		1		1	85						100	plant development (basic research)	2					3	1	5	5
2021-04-29 07:34:05	2021-04-29 07:41:55	0	100	469	1	2021-04-29 07:41:57	R_40ldjWG5XxUdo3v	anonymous	EN	1	1	1		1		4	95	25	25	25	0		25	diversity	6				barley	3	1	3	20	20	20	25
2021-05-03 09:32:25	2021-05-03 09:40:15	0	100	470	1	2021-05-03 09:40:17	R_3hbBl7NkNe6RdLT	anonymous	EN	1	1	6		1		2	65		82	67	93				6				specialty crops	4	2
2021-05-07 02:44:37	2021-05-07 02:52:30	0	100	473	1	2021-05-07 02:52:30	R_31vHMRpwA7NO40I	anonymous	EN	1	1	5	Associate professor	1		3	81	20	30						6				Forest trees	3	1	6	5	5	5	5
2021-04-23 00:55:38	2021-04-23 01:03:33	0	100	474	1	2021-04-23 01:03:34	R_2xXVF2AYl8OegYo	anonymous	EN	1	1	1		1		4	50	0			0		100	Flowering time	6				Poplar	3	1	3
2021-05-08 05:40:13	2021-05-08 05:48:10	0	100	476	1	2021-05-08 05:48:10	R_2U6f4DNg5o19oW5	anonymous	EN	1	1	7		1		2	90	60	20	20					7					1	2						4	1	4	0	0	4	4	6	0	0
2021-05-07 01:04:22	2021-05-07 01:12:21	0	100	478	1	2021-05-07 01:12:22	R_siHrUxgEowzFM3f	anonymous	EN	1	1	5	Senior Researcher	1		2	100						100	Disease resistance	16,6		Apple		Oat: Hop	3	1	6	30
2021-04-25 17:46:20	2021-04-25 17:54:19	0	100	479	1	2021-04-25 17:54:20	R_1r9AYYrQC3OiGuM	anonymous	EN	1	1	6		1		4	100	15	10	15			60	Season extension	16		Berries			4	2			20	25	40
2021-05-07 02:55:49	2021-05-07 03:03:49	0	100	479	1	2021-05-07 03:03:49	R_eCHQyigxJY2Vsid	anonymous	EN	1	1	1		1		2	50	50	30		20				2					1	2						4	7	1	7	4	4	7	4	7	4
2021-04-23 14:57:26	2021-04-23 15:05:27	0	100	480	1	2021-04-23 15:05:29	R_1j8L7vXleUaowAM	anonymous	EN	1	1	6		1		4	95	40	40	5			5	Adaptation to organic management	2					4	2			0	0	0
2021-04-22 08:02:20	2021-04-22 08:10:27	0	100	487	1	2021-04-22 08:10:28	R_3q89XbTR9KzUyr3	anonymous	EN	1	1	6		1		3	82	82	9		10				2,3,8					4	2
2021-04-23 00:24:09	2021-04-23 00:32:16	0	100	487	1	2021-04-23 00:32:16	R_5c3w1TWJFLjAyNr	anonymous	EN	1	1	6		1		4	29	26					73	Plant development	6				Barley	3	1	7	15	45	53	63
2021-04-26 06:53:50	2021-04-26 07:01:59	0	100	488	1	2021-04-26 07:02:01	R_1JXaGXsQZvZequK	anonymous	EN	1	1	6		1		4	100	39	61						1					4	1	1	25	25	25	25
2021-04-23 03:50:24	2021-04-23 03:58:37	0	100	492	1	2021-04-23 03:58:37	R_2wt8R1V03vardJT	anonymous	EN	1	1	6		1		2	5	40	5	5	5		45	Developmental biology	1,4,6				Arabidopsis	3	1	5	10	10	10	10
2021-04-28 01:39:43	2021-04-28 01:47:56	0	100	493	1	2021-04-28 01:47:57	R_CjlqPC59djctVT3	anonymous	EN	1	1	5	PhD student	1		1	50	60	100	20					1					3	2			10	20	50
2021-04-23 00:48:57	2021-04-23 00:57:13	0	100	496	1	2021-04-23 00:57:13	R_1HpHIPmm23EJi5P	anonymous	EN	1	1	6		1		4	50	10	10	10		70			15	Melon, tomato				3	1	5	29	30	40	50
2021-04-23 00:51:43	2021-04-23 01:00:03	0	100	500	1	2021-04-23 01:00:03	R_10TNj3t4VA0BrRv	anonymous	EN	1	1	6		1		3	100	31	32				85	Plant adaptation to seasonal change	6				Trees	3	1	5
2021-04-23 02:13:01	2021-04-23 02:21:26	0	100	504	1	2021-04-23 02:21:26	R_1LCD7cKyFiMElot	anonymous	EN	1	1	6		1		3	81	33	30	48	16				6				Tree species	3	1	5	20	30	30	29
2021-04-23 13:56:39	2021-04-23 14:05:07	0	100	508	1	2021-04-23 14:05:09	R_1DqjnsaeuNVoQg4	anonymous	EN	1	1	6		1		5	100	50	25	25					4					4	2			0	0	0
2021-04-22 08:36:40	2021-04-22 08:45:10	0	100	509	1	2021-04-22 08:45:11	R_PwIVN0khEjafcNr	anonymous	EN	1	1	6		1		4	100	8	8			8		basic research in mutagenesis	15,6	tomato			arabidopsis	4	1	3	100	100
2021-05-07 02:09:13	2021-05-07 02:17:42	0	100	509	1	2021-05-07 02:17:43	R_brXwEXcud8mJ0C5	anonymous	EN	1	1	6		1		4	75	0	0	25	0		75	fundamental developmental and cell biology							1	4
2021-04-22 12:41:36	2021-04-22 12:50:07	0	100	510	1	2021-04-22 12:50:08	R_qQoXD42v80SziXn	anonymous	EN	1	1	6		1		5	30		100						2,4					1,4	1	3	10				7	2	2	4	3	5	6	4	2	2
2021-04-22 07:04:25	2021-04-22 07:12:58	0	100	513	1	2021-04-22 07:13:00	R_2CmimNvMz2zZgx4	anonymous	EN	1	1	6		1		4	90	33	33				34	End-use quality	6				Barley	4	2			10	25	33
2021-04-23 07:04:18	2021-04-23 07:12:51	0	100	513	1	2021-04-23 07:12:53	R_301a9WrFOc4mSzQ	anonymous	EN	1	1	3		1		5	75		33	33			34	outreach	15	carrot				4	2			5	5	5
2021-04-23 09:07:01	2021-04-23 09:15:36	0	100	515	1	2021-04-23 09:15:37	R_1QG7Owe5HFxpiiT	anonymous	EN	1	1	6		1		5	60	100	100	48		32			11,16		bananas			1	1	5	19	30	31	30	1	2	2	3	3	7	7	4	0	0	7	nematode resistance
2021-04-22 16:50:48	2021-04-22 16:59:26	0	100	518	1	2021-04-22 16:59:28	R_2zZJwoJ7CguH2VU	anonymous	EN	1	1	7		1		3	30	19	82						2,3,17			cowpea		1,4	2			5	15	15	7	2	2	7	6	5	6	0	4	4
2021-04-23 00:50:02	2021-04-23 00:58:41	0	100	518	1	2021-04-23 00:58:42	R_12ihcnLBmLD4Qe2	anonymous	EN	1	1	6		1		2	60		25	15		20	40	Improvement of fruit quality	16		Apple, peach, grape			3	2			10	20	40
2021-05-03 00:34:18	2021-05-03 00:42:56	0	100	518	1	2021-05-03 00:42:58	R_3K9tOzOaFGoQutj	anonymous	EN	1	1	6		1		5	20	0	60		40				3,4,17			chickpeas		5	1	8	20	20	50
2021-05-07 07:06:53	2021-05-07 07:15:35	0	100	522	1	2021-05-07 07:15:37	R_2vdJVSWEyaCYjOn	anonymous	EN	1	1	6		1		5	100	80	5			5	10	GIS	16		blueberry, cranberry, grape			4	1	8
2021-04-23 06:14:00	2021-04-23 06:22:44	0	100	524	1	2021-04-23 06:22:46	R_3npFqIlT874OvWx	anonymous	EN	1	1	7		1		1	100	0	50		50				6				Arabidopsis	3	1	2	20	30	40	30
2021-04-22 15:44:38	2021-04-22 15:53:24	0	100	525	1	2021-04-22 15:53:25	R_pRXv3bSEmTxYoCd	anonymous	EN	1	1	7		1		3		0	2				50	herbicide tolerance	6				weeds	4	2					13
2021-04-23 02:23:52	2021-04-23 02:32:42	0	100	529	1	2021-04-23 02:32:42	R_2ZUBKe7LO6ZO92Y	anonymous	EN	1	1	6		1		2	80	40	82	38			100	beneficial plant microbe interaction capacity	6				poplar, spruce, pine	3	1	7	19	18	39	40
2021-04-29 00:47:58	2021-04-29 00:56:49	0	100	531	1	2021-04-29 00:56:51	R_1JOpzHAMeYPt6TG	anonymous	EN	1	1	3		1		2	10	30	60			10			6				not a crop	3	1	3
2021-04-22 06:43:43	2021-04-22 06:52:35	0	100	532	1	2021-04-22 06:52:37	R_1mw8QHrcq0m2jda	anonymous	EN	1	1	7		1		3	70	50	30	21	5		50	disease resistance	1,3,17,6			peanuts	cotton	4	2
2021-04-23 01:38:50	2021-04-23 01:47:49	0	100	539	1	2021-04-23 01:47:50	R_3RrtZkEXbNzmnRn	anonymous	EN	1	1	3		1		1	50	65	40						6				Poplar and Arabidopsis	3	1	7
2021-05-07 02:49:42	2021-05-07 02:58:42	0	100	539	1	2021-05-07 02:58:43	R_1l5iQLt7mx2Lmlf	anonymous	EN	1	1	7		1		3	82	60	17	23					3					1	2						0	0	0	0	0	0	0	0	0	0	0
2021-04-23 06:24:20	2021-04-23 06:33:21	0	100	541	1	2021-04-23 06:33:22	R_2Ez0YKSO3U2EXwg	anonymous	EN	1	1	6		1		4	100	50	10		30	10			15,17	Cabbage, sweet corn, peas, snap beans, pumpkins, quuash		Dry beans		4	2
2021-04-27 12:09:54	2021-04-27 12:18:57	0	100	542	1	2021-04-27 12:18:57	R_1ocDCvnuPumMbMn	anonymous	EN	1	1	7		1		3	100	40	20	20	20				16,6		Citrus		Date Palm	4	2			0	0
2021-04-22 06:28:18	2021-04-22 06:37:22	0	100	543	1	2021-04-22 06:37:24	R_d0Zxgyhk2xoSvEl	anonymous	EN	1	1	7		1		2	80	50	15				35	grain quality	4					4	2
2021-04-22 06:30:30	2021-04-22 06:39:33	0	100	543	1	2021-04-22 06:39:33	R_tJTk5IB57N7SUzT	anonymous	EN	1	1	7		1		4	81						100	Pest management	15,16	Lettuce	Strawberry			3,4	2
2021-05-07 07:19:49	2021-05-07 07:28:58	0	100	548	1	2021-05-07 07:28:58	R_pK99CRwjmGQYfW9	anonymous	EN	1	1	6		1		5	83	72	57	82		18			15	cucurbits				4	2			27	37	48
2021-05-07 06:07:19	2021-05-07 06:16:30	0	100	550	1	2021-05-07 06:16:31	R_31LsLE4gz50YaJi	anonymous	EN	1	1	2		1		1	70	100		10					15,6	Brassica rapa rapa			BY-2 tobacco	3	1	6		29	43	56
2021-04-23 13:09:20	2021-04-23 13:18:36	0	100	555	1	2021-04-23 13:18:38	R_3dX6irN62e0lSQ2	anonymous	EN	1	1	6		1		3	60	20	20	5		25	25	Flavor/eating quality	16		strawberry, raspberry, blackberry			4	1	7	5	10	10	15
2021-05-07 09:16:45	2021-05-07 09:26:01	0	100	555	1	2021-05-07 09:26:03	R_2sTtXFJOh5zSt8e	anonymous	EN	1	1	3		1		2	100						100	fundamental research	6				Arabidopsis	3	1	4		10	10	10
2021-04-22 08:47:08	2021-04-22 08:56:29	0	100	560	1	2021-04-22 08:56:31	R_3nUvdpgVF5eO4sR	anonymous	EN	1	1	6		1		4	33	30			30	40			2,15	Tomato				4	1	4	5	10	15	20
2021-04-22 12:31:05	2021-04-22 12:40:27	0	100	561	1	2021-04-22 12:40:29	R_1DSv3wtIcsbyBqP	anonymous	EN	1	1	7		1		3	19	20	59	60			67	Disease resistance	16		grapevine			4	1	6	80	90	90	90
2021-04-23 02:34:34	2021-04-23 02:43:57	0	100	562	1	2021-04-23 02:43:59	R_10De8zXkQ8qxFz1	anonymous	EN	1	1	2		1		1	40						100	Technology Optimization	6				Arabidopsis thaliana	3	1	4	100	100	100	100
2021-04-23 08:33:47	2021-04-23 08:43:09	0	100	562	1	2021-04-23 08:43:11	R_24nPQgQcQpJtTDc	anonymous	EN	1	1	6		1		5	90	9	100			11			16		Grapevine			4	2			10	14	13
2021-04-23 01:06:48	2021-04-23 01:16:11	0	100	563	1	2021-04-23 01:16:11	R_DGATuq0h9DNJdvP	anonymous	EN	1	1	3		1		2	30	30	30	70	90				2,4					3	1	2
2021-04-23 01:57:05	2021-04-23 02:06:30	0	100	564	1	2021-04-23 02:06:31	R_264lz9CbeoTEHmQ	anonymous	EN	1	1	1		1		1	88	70	100	0					6				Sunflower	1	2			38	67	77	6	4	4	4	4	4	4	4	4	5
2021-04-23 01:55:58	2021-04-23 02:05:24	0	100	566	1	2021-04-23 02:05:26	R_25RyuXav2ycq5vD	anonymous	EN	1	1	3		1		1	60	60	20		20				6				Forest trees	1	1	5	10	30	40	40	2	4	4	4	7	4	1	3	6	6		No
2021-04-22 23:49:01	2021-04-22 23:58:29	0	100	568	1	2021-04-22 23:58:31	R_1dvoAcWBwAGSi1f	anonymous	EN	1	1	6		1		4	81		50				50	Plant diseases	1,2					1	2				5	7	1	1	1	1	2	4	4	1	3	1	1	No
2021-04-22 08:54:31	2021-04-22 09:04:00	0	100	569	1	2021-04-22 09:04:02	R_1IEsw13tYgrrcDw	anonymous	EN	1	1	4		1		5	80	90	90	90	25				15,17	Beans, tomatoes chili peppers		beans		4	2
2021-04-22 14:51:18	2021-04-22 15:00:53	0	100	575	1	2021-04-22 15:00:56	R_2VDOlfbNIk1zlKK	anonymous	EN	1	1	7		1		5	100	20	20	25	35				6				Canola/Rapeseed	4	2			10	20	30
2021-05-03 04:46:39	2021-05-03 04:56:14	0	100	575	1	2021-05-03 04:56:15	R_2BeuTuS484svrni	anonymous	EN	1	1	3		1		3	7	3	97						5,16		soft fruit			3	2
2021-05-08 03:53:22	2021-05-08 04:02:59	0	100	577	1	2021-05-08 04:03:00	R_2qjD3y1YIoJbIFW	anonymous	EN	1	1	7		1		2	40	61	10	0			80	Biomass quality	6				Forest trees	1	1	1	5	10	15	20	1	4	0	3	0	4	7	0	0	7
2021-04-23 01:10:32	2021-04-23 01:20:10	0	100	578	1	2021-04-23 01:20:10	R_3fIOWfCXVSejyeo	anonymous	EN	1	1	6		1		3	0	10	10				80	plant development in general	6				no crops, just Arabidopsis thaliana	3	1	3	10	10	5
2021-04-26 03:37:29	2021-04-26 03:47:09	0	100	580	1	2021-04-26 03:47:09	R_ujZBr8RVPwnQ01z	anonymous	EN	1	1	5	Assistant Professor	1		2	70	65	10	0	25				1,6				hemp, barley	3	1	4	10	15	20	25
2021-04-23 07:04:08	2021-04-23 07:13:53	0	100	584	1	2021-04-23 07:13:53	R_3MgvfnoApykusbQ	anonymous	EN	1	1	6		1		2	60	60	40						3,5,15,17	Tomato		Cowpea		1,4	1	7	15	30	40	50	7	5	4	5	7	4	4	3	4	7
2021-04-23 07:54:27	2021-04-23 08:04:11	0	100	584	1	2021-04-23 08:04:13	R_dmMaiOjpe64Pl0R	anonymous	EN	1	1	7		1		2	61	10	90	10	10				1					3	2				20	50
2021-04-27 00:13:47	2021-04-27 00:23:32	0	100	585	1	2021-04-27 00:23:33	R_vPHvI9kjoJKGWWd	anonymous	EN	1	1	6		1		2	90	71	86	21	23				2					1	2			5	5	10	4	6	1	4	4	1	4	1	1	1
2021-04-23 01:46:56	2021-04-23 01:56:44	0	100	588	1	2021-04-23 01:56:45	R_3n7S2SVydhzh2hQ	anonymous	EN	1	1	2		1		1	70	92	71	73	8				16		banana			1	1	6	50	100	100	100	1	1	1	3	1	5	5	2	1	3
2021-04-23 00:10:02	2021-04-23 00:19:53	0	100	591	1	2021-04-23 00:19:55	R_1JLzO5jwsQEjZmw	anonymous	EN	1	1	5	Team Leader Breeding	1		5	71	49	28	10	4	4			1,16,17		chickpea, lentil, lathyrus			1,2	1	9	3	10	10	10	7	7	7										7
2021-04-23 00:37:35	2021-04-23 00:47:33	0	100	598	1	2021-04-23 00:47:34	R_2tfZxIjtjzwfpkY	anonymous	EN	1	1	7		1		5	74	69	62	66	64				2,9					1	2							7			4				7
2021-04-25 05:31:07	2021-04-25 05:41:09	0	100	602	1	2021-04-25 05:41:10	R_2rVgPO9kLtnrkKs	anonymous	EN	1	1	7		1		2		20	80						5					4	1	8
2021-04-22 09:59:12	2021-04-22 10:09:20	0	100	607	1	2021-04-22 10:09:20	R_rpyKDUvyXgZl5Pr	anonymous	EN	1	1	6		1		4	100						100	pest management	15,16,6	brassicas	citrus, avocado, pomegranate		ornamentals	4	2			2	6	10
2021-04-23 00:22:11	2021-04-23 00:32:20	0	100	608	1	2021-04-23 00:32:21	R_1eUCVqglyPWkdYF	anonymous	EN	1	1	3		1		1	30	60	40						1,2,3,4,9					3	1	2
2021-05-07 01:25:37	2021-05-07 01:35:45	0	100	608	1	2021-05-07 01:35:46	R_ZDE8oUiai65CscV	anonymous	EN	1	1	6		1		3	100	30	20				50	developmental biology	6				oilseed rape	3	1	6	15	15
2021-04-22 07:22:28	2021-04-22 07:32:43	0	100	615	1	2021-04-22 07:32:43	R_29t3oAibb9gcMnW	anonymous	EN	1	1	6		1		5	100	10	90						1					4	1	6	3	5	20	25
2021-04-23 00:56:37	2021-04-23 01:06:55	0	100	618	1	2021-04-23 01:06:56	R_1dmYF5HD4joioik	anonymous	EN	1	1	6		1		5	56	52	68		30				2,3,17					1	1	6	6	28	47	75	2	2	0	4	0	4	4	0	2	0
2021-04-29 07:48:45	2021-04-29 07:59:04	0	100	619	1	2021-04-29 07:59:06	R_RzzS5yGmXsrZh4J	anonymous	EN	1	1	3		1		3	80	40	40	20					6				Barley	3	1	5	10	20	25	25
2021-04-23 08:40:41	2021-04-23 08:51:03	0	100	621	1	2021-04-23 08:51:04	R_3MzmkbNCAbmxR63	anonymous	EN	1	1	6		1		4	60	20	60	20					2,3					4	2			10	10	10
2021-05-10 05:01:59	2021-05-10 05:12:24	0	100	624	1	2021-05-10 05:12:25	R_2tMwxwBxoCJyETM	anonymous	EN	1	1	6		1		5	30	30	30	20	20				1,3,5,8,9					3	1	6	20	30	30
2021-04-23 08:07:19	2021-04-23 08:17:48	0	100	628	1	2021-04-23 08:17:50	R_2pYu2V9pFqURfpd	anonymous	EN	1	1	6		1		5	21	9	11	12	11	24	84	Genomics	2,16		Melon, peach			3	1	5	19	29	29	30
2021-04-23 00:13:01	2021-04-23 00:23:31	0	100	630	1	2021-04-23 00:23:31	R_3J3nVIzIiqLXiee	anonymous	EN	1	1	6		1		4	72					28			15,16	leafy greens, tomato	citrus, subptropical			1	2			19	38	67	4	4	4	4	4	5	6	4	3	3	1
2021-04-23 10:51:10	2021-04-23 11:01:41	0	100	630	1	2021-04-23 11:01:42	R_Bzl5gZ9v6hBtEiJ	anonymous	EN	1	1	6		1		3	50	20	20	0	0	0	0		1,6				oaks	3	2					10
2021-05-10 05:40:35	2021-05-10 05:51:09	0	100	633	1	2021-05-10 05:51:09	R_vZG94R9Z10bL8hX	anonymous	EN	1	1	7		1		5	50	80	20	10	5	70	80	seed quality	3,17			peanuts		4	2
2021-04-22 06:38:09	2021-04-22 06:48:48	0	100	639	1	2021-04-22 06:48:49	R_RtwOdNykMMATDCp	anonymous	EN	1	1	6		1		4	80	30	70						1,2,3					4	2			10	20	30
2021-04-23 07:33:51	2021-04-23 07:44:33	0	100	641	1	2021-04-23 07:44:33	R_2bVpfXYNSQNkByV	anonymous	EN	1	1	6		1		5	75	20	100		15				6				Landscape Plants	4	2			0	20	30
2021-05-07 03:15:57	2021-05-07 03:26:38	0	100	641	1	2021-05-07 03:26:38	R_24f7T6jxX6wLdl6	anonymous	EN	1	1	6		1		4	80	20	10	30	40				1,2,3,8					1	1	10	20	40	50	60	3	5	3	4	4	6	3	3	4	4	1
2021-04-22 07:13:06	2021-04-22 07:23:55	0	100	648	1	2021-04-22 07:23:56	R_1FOMbtksynuaFLd	anonymous	EN	1	1	2		1		2	91						100	I am a diagnostician	1,2,3,4,5,8,15,16,17	all that are grown in Arkansas	All that are grown in Arkansas	soybean, pea, dry bean		4	2
2021-04-25 23:53:10	2021-04-26 00:03:58	0	100	648	1	2021-04-26 00:03:59	R_0JlRAxYLNE8fGgx	anonymous	EN	1	1	7		1		2	100	52	97	30					8,9,17			Peanut		1	2						4	1	1	4	1	1	4	1	1	2
2021-04-23 02:35:56	2021-04-23 02:46:47	0	100	650	1	2021-04-23 02:46:49	R_D1w1Uo7J5QQmYMh	anonymous	EN	1	1	6		1		2	10		50											3	1	8	10	10	10	10
2021-04-27 04:11:52	2021-04-27 04:22:48	0	100	656	1	2021-04-27 04:22:49	R_2TzOmwTPStm6g7F	anonymous	EN	1	1	7		1		4	70	50	30	10	5	5			5,7					1	2						7	7	1	4	7	1	7	4	0	7
2021-04-23 04:11:27	2021-04-23 04:22:26	0	100	658	1	2021-04-23 04:22:28	R_12cewTNZ2iYLppA	anonymous	EN	1	1	6		1		4	26	5	5	5	5	5			4,16		almond, peach			3	1	3	22	20	20
2021-04-26 01:15:09	2021-04-26 01:26:08	0	100	658	1	2021-04-26 01:26:10	R_ywfJyhMDc8T47PH	anonymous	EN	1	1	7		1		1	70	50	70			40			5					3	1	4
2021-04-23 02:00:04	2021-04-23 02:11:03	0	100	659	1	2021-04-23 02:11:04	R_3FXznjtCEMW2uJb	anonymous	EN	1	1	3		1		2	31	11	5	54	52									3	1	3
2021-05-07 14:47:09	2021-05-07 14:58:13	0	100	663	1	2021-05-07 14:58:13	R_2465bNvMZmihlW1	anonymous	EN	1	1	6		1		4	92		100						6				Arabidopsis	4	1	7	29	52	52	63
2021-04-23 05:38:53	2021-04-23 05:49:58	0	100	665	1	2021-04-23 05:50:00	R_1CjxKdRh4KaJ09K	anonymous	EN	1	1	7		1		1	100		100						1,11,16,6		Banana		Sugarcane	1	1	5	29	28	37	48	7	7	7	5	6	7	7	0	0	7	0
2021-04-23 08:09:45	2021-04-23 08:20:51	0	100	665	1	2021-04-23 08:20:53	R_1gw1ozCrcmQfc7Y	anonymous	EN	1	1	7		1		1	40	20	53	30	0	0			15	Carrots				1,2,3,4	2			10	10		4	2	2	6	5	4	5	6	4	2			4
2021-05-25 11:06:47	2021-05-25 11:17:54	0	100	667	1	2021-05-25 11:17:56	R_BVvklr3WCUURdZv	anonymous	EN	1	1	2		1		1	30		100						6				Arabidopsis	3	2
2021-04-23 05:35:17	2021-04-23 05:46:26	0	100	668	1	2021-04-23 05:46:26	R_RwXyr8rGNsGpsPf	anonymous	EN	1	1	7		1		2	60	10		50	30	10			2					1,6	2			10	30	30	5	2	1	5	1	2	3	2	4	3
2021-05-11 20:24:19	2021-05-11 20:35:27	0	100	668	1	2021-05-11 20:35:30	R_O8RSaaGOH9peEJH	anonymous	EN	1	1	2		1		1	70	80	30	70	20	10			2,4,15,17	Tomato, Cauliflower, onion		Lentil		2	2				25	50													1
2021-04-23 01:39:31	2021-04-23 01:50:41	0	100	670	1	2021-04-23 01:50:41	R_2du6nShTMmDE5eK	anonymous	EN	1	1	6		1		3	80			50	50				4					1,2	2			0	20	50									4
2021-04-23 02:55:05	2021-04-23 03:06:20	0	100	674	1	2021-04-23 03:06:20	R_4ZsYRUnFQvDe82R	anonymous	EN	1	1	5	Director	1		3	82	40	100						10,11					1	1	3	50					4		7		7	7
2021-04-29 07:53:33	2021-04-29 08:04:48	0	100	674	1	2021-04-29 08:04:49	R_usHDlYcvwbwAWat	anonymous	EN	1	1	3		1		3	80		40			20	40	plant protection	5,6				horticulture	3	2					20
2021-04-27 02:32:48	2021-04-27 02:44:08	0	100	680	1	2021-04-27 02:44:10	R_10P1u1acq8CLQou	anonymous	EN	1	1	3		1		3		22	21	2	1	2	38	Technology development	15,6	Brassica			Oil seed rape	3	1	2	77	10	20	29
2021-05-07 01:20:45	2021-05-07 01:32:06	0	100	680	1	2021-05-07 01:32:06	R_2CkbbRGFaq7IR66	anonymous	EN	1	1	6		1		5	41	10	60	10	10				2,5,16		tomato			2,3	2			9	30	20													7
2021-05-07 12:19:42	2021-05-07 12:31:02	0	100	680	1	2021-05-07 12:31:04	R_3kifiCSD6oEBMsK	anonymous	EN	1	1	6		1		4	83	70					30	Deconstruction	4,5,6				switchgrass, arabidopsis, poplar	4	1	6	5	10	10	10
2021-05-07 09:30:38	2021-05-07 09:41:59	0	100	681	1	2021-05-07 09:42:00	R_3geJWDH3ubibHi1	anonymous	EN	1	1	6		1		3	20	40	50		10				6				bioenergy trees (poplar)	4	1	1	80	90	100	100
2021-04-22 23:53:24	2021-04-23 00:04:46	0	100	682	1	2021-04-23 00:04:48	R_1Hko1fzjUmqF3Y3	anonymous	EN	1	1	7		1		1	100	100	99	61	22	1	0		17			Cowpea		1	2																1
2021-05-07 07:04:50	2021-05-07 07:16:14	0	100	683	1	2021-05-07 07:16:14	R_4MfesdDZSxLA0w1	anonymous	EN	1	1	6		1		5	30	20	30			50			16,17,6		strawberry, raspberry	beans	mint, yacon	4	2			20	50	50
2021-04-22 06:49:35	2021-04-22 07:01:01	0	100	685	1	2021-04-22 07:01:01	R_1mDgq0juHRHLy1d	anonymous	EN	1	1	6		1		4	50	50	30	10	10				1,2,3,5,15,16,17,6	tomato, cucumber	brambles, apples, peached	hops	ginger, boxwoods	4	2			0	0	0
2021-05-05 10:19:14	2021-05-05 10:30:42	0	100	687	1	2021-05-05 10:30:44	R_OPU4vhC4Oudx27L	anonymous	EN	1	1	7		1		2	96	45	10				45	disease management	6				peanut	4	1
2021-04-23 05:50:30	2021-04-23 06:01:58	0	100	688	1	2021-04-23 06:01:59	R_bpwVzlqSBwYFyWB	anonymous	EN	1	1	6		1		2	40	60	20	10	10				1					1,2,6	2			5	10	10	1	4	2	7	1	7	7	1	4	1			1
2021-05-07 01:07:27	2021-05-07 01:19:03	0	100	695	1	2021-05-07 01:19:03	R_3EXQSaeyAsARWNf	anonymous	EN	1	1	6		1		3	50		100						5					1,3	1	1	30	30	50	18						7
2021-04-22 09:23:54	2021-04-22 09:35:31	0	100	697	1	2021-04-22 09:35:33	R_Os4TSapX4MQcVtD	anonymous	EN	1	1	6		1		4	30	20	80						16		Nut and fruit crops			4	1	10
2021-05-19 00:31:37	2021-05-19 00:43:16	0	100	698	1	2021-05-19 00:43:18	R_3Gqb1uvVLY7qVaI	anonymous	EN	1	1	7		1		4	70	100	90	100	50	100	100	Secondary metabolites	15,6	African leavy vegetables			Cannabis and essential oils	1	2			1	1	25	3	7	0	4	7	6	4	4	2	5	5	Processing/industrial aplications
2021-04-22 11:11:32	2021-04-22 11:23:12	0	100	699	1	2021-04-22 11:23:13	R_1CBCzQac00k98jT	anonymous	EN	1	1	6		1		2	100	50	30	20					16		wine grapes			4	2			0	0	0
2021-04-23 06:15:34	2021-04-23 06:27:14	0	100	699	1	2021-04-23 06:27:14	R_rfLpCWwxcafzxbH	anonymous	EN	1	1	7		1		2	100	40	40	10			10	Innocuity	4					6	2			5	20	40
2021-05-07 12:00:36	2021-05-07 12:12:24	0	100	707	1	2021-05-07 12:12:26	R_ylurtPBjhY4dGUx	anonymous	EN	1	1	6		1		3		25	50				25		4					4	1	3	50	70	50	50
2021-04-29 16:03:07	2021-04-29 16:14:58	0	100	710	1	2021-04-29 16:14:59	R_1N3vODrJhJAU0Oo	anonymous	EN	1	1	2		1		1	20	15	50	0	10	25			15	Lettuce				3	2
2021-05-07 11:28:55	2021-05-07 11:40:46	0	100	710	1	2021-05-07 11:40:47	R_2uqUXYlFcMez9JU	anonymous	EN	1	1	6		1		3	80			20			80	gene regulation	6				model Arabidopsis	4	1	4	10	20	30	40
2021-04-22 07:18:15	2021-04-22 07:30:11	0	100	716	1	2021-04-22 07:30:13	R_3kh4lbniNvkh1G4	anonymous	EN	1	1	6		1		3	100	30	10	50	5	5			3					4	2			0	0	0
2021-05-07 02:13:48	2021-05-07 02:25:49	0	100	721	1	2021-05-07 02:25:51	R_1r0Q4wPWCha6cSY	anonymous	EN	1	1	6		1		3	10	60	15	5	20				4,15,16	Tomato	Citrus			3	1	4	15	27	40	40
2021-04-22 07:58:13	2021-04-22 08:10:20	0	100	726	1	2021-04-22 08:10:22	R_VUNPvjl7v6ALHqN	anonymous	EN	1	1	6		1		4	40	10	15		15		60	Biofuels and bioproducts	8,6				switchgrass	4	1	2	15	15	15	15
2021-04-22 09:32:43	2021-04-22 09:44:53	0	100	730	1	2021-04-22 09:44:55	R_2wn7JFmWsYKgjFF	anonymous	EN	1	1	7		1		3	70	50	50						2,4,15,16	Tomato	Solanum quitoense			6	2			20	30	40
2021-04-22 08:33:38	2021-04-22 08:45:49	0	100	731	1	2021-04-22 08:45:51	R_2zr5iZ5ct9zOI8B	anonymous	EN	1	1	6		1		5	77	82	92	21		34			3					4	1	3	8	15	37	49
2021-05-07 02:02:58	2021-05-07 02:15:14	0	100	735	1	2021-05-07 02:15:14	R_20PbLxdytxKVor4	anonymous	EN	1	1	6		1		1	65	81	83	83	85	38			1,8					1	2							5			7				7	7
2021-04-25 16:28:39	2021-04-25 16:40:57	0	100	737	1	2021-04-25 16:40:57	R_1GU1CXUtJQKTVPl	anonymous	EN	1	1	6		1		2	90		100						15,16	spinach, onion, lettuce	strawberry			4	2
2021-04-30 05:08:07	2021-04-30 05:20:26	0	100	738	1	2021-04-30 05:20:26	R_2TzU7PN14y1iFM1	anonymous	EN	1	1	6		1		4	29	50	30		10		10	biofuels	2,4,16		tomato			3	1	4	30	40	40	40
2021-04-26 00:53:58	2021-04-26 01:06:18	0	100	739	1	2021-04-26 01:06:18	R_3JmzDqJwGvAvgZw	anonymous	EN	1	1	6		1		5	100	5	85			10			16		apple, pear, cherry, strawberry, raspberry			3	1	3	10	10	10	10
2021-04-22 11:36:05	2021-04-22 11:48:30	0	100	744	1	2021-04-22 11:48:31	R_1eDDxHq4VdDqwFX	anonymous	EN	1	1	6		1		4	100	30	50		20				1,4,9,15,16	tomato	plums			1,4,6	1	5	10	20	20	20		6							7		7	nitrogen fixation
2021-04-23 02:54:14	2021-04-23 03:06:45	0	100	750	1	2021-04-23 03:06:47	R_0B4S16PBWx2M0c9	anonymous	EN	1	1	7		1		4	80		100						5					1	1	7	20	20	20	20	1	1	1	1	4	4	4	0	0	0	0
2021-04-23 02:00:31	2021-04-23 02:13:05	0	100	753	1	2021-04-23 02:13:05	R_3pmZe6MUjJ6tnQi	anonymous	EN	1	1	2		1		1	65	71	100	50	42				6				Arabidopsis	3,4	1	4	9	15	15	14
2021-04-22 09:21:35	2021-04-22 09:34:16	0	100	760	1	2021-04-22 09:34:18	R_3NHZL6rBQpuX3qV	anonymous	EN	1	1	6		1		3	92						100	colonization by human bacterial pathogens	15,16,17	tomato, lettuce	tomato, cantaloupe	alfalfa sprouts		4	2			10	10	10
2021-05-07 09:56:28	2021-05-07 10:09:09	0	100	760	1	2021-05-07 10:09:11	R_XIhUocwLQGsVeNz	anonymous	EN	1	1	6		1		5	90	10	100	5		5	20	Evolutionary genomics	1,2,3,4,7,16,6		Citrus		Mango	1,2,4	1	1	25	25	25		7	4	0	5	0	6	7	4	0	0	6	Resistance to bacterial disease	6
2021-04-23 00:45:21	2021-04-23 00:58:04	0	100	763	1	2021-04-23 00:58:05	R_3MumycyNlxvEnXA	anonymous	EN	1	1	6		1		2	76	50	50						3,5					1,3,4	1	6	15	30	30	40	5	1	4	7	4	4	2	4	4	4
2021-05-23 05:23:13	2021-05-23 05:35:57	0	100	763	1	2021-05-23 05:35:57	R_22DPumGP6hH2UJ2	anonymous	EN	1	1	7		1		5	80	100	80	60	10	9			1					3	2
2021-04-22 11:15:36	2021-04-22 11:28:24	0	100	768	1	2021-04-22 11:28:26	R_1d45BZ7ogNAb6kN	anonymous	EN	1	1	6		1		2	80	60	40						1					4	2			5	5	5
2021-05-07 01:55:15	2021-05-07 02:08:04	0	100	768	1	2021-05-07 02:08:05	R_u9rrI7LjgMX0uUV	anonymous	EN	1	1	7		1		2	80	61	50	14	14	15			1,2,3,15,17	Tomatoes		Drybeans, Soyabeans and ground nuts		1	2			19	38	50	7	4	3	5	2	4	4	3	3	4	1
2021-05-07 08:06:24	2021-05-07 08:19:14	0	100	769	1	2021-05-07 08:19:16	R_6hhJymBt1qLLe5b	anonymous	EN	1	1	6		1		4	94	60	20	20					3					1,4	2			0	0	0	1	2	4	1	4	2	2	4	3	2	0
2021-04-22 06:40:29	2021-04-22 06:53:20	0	100	771	1	2021-04-22 06:53:21	R_3MDJDOfTyebKjW0	anonymous	EN	1	1	7		1		5	90	50	25		20	5			16,6		apples, pears, peaches, nectarines, plums, grapes, blackberries, raspberries, blueberries, strawberries		hops	4	2
2021-05-07 03:55:55	2021-05-07 04:08:47	0	100	771	1	2021-05-07 04:08:47	R_TmWgX1ACw34Rok1	anonymous	EN	1	1	6		1		2	80	50	50						2,3,6				canola, Arabidopsis	3	1	3	10	10	10	10
2021-04-23 07:09:30	2021-04-23 07:22:24	0	100	774	1	2021-04-23 07:22:26	R_3O08oKpu6ttJ8JD	anonymous	EN	1	1	6		1		3	80	30	30	5	0	5			15	cucumber				4	2			5	10	15
2021-04-27 06:34:37	2021-04-27 06:47:32	0	100	775	1	2021-04-27 06:47:33	R_3oMATKyKWwnkvtH	anonymous	EN	1	1	6		1		5	50	50	51						6				switchgrass and forest trees	4	2			5	5	10
2021-04-23 01:37:24	2021-04-23 01:50:21	0	100	776	1	2021-04-23 01:50:21	R_2viRcF8XQR8y3Gm	anonymous	EN	1	1	6		1		5	5						100	Developmental biology	6				Model plant Arabidopsis and poplar trees	3	1	3
2021-04-23 02:24:18	2021-04-23 02:37:18	0	100	779	1	2021-04-23 02:37:18	R_2bZHXlPgacA5zfH	anonymous	EN	1	1	7		1		2	50						100	research managemnt	6				none, I am not doing field or lab work	3	1	2	19	40	40	40
2021-04-23 06:47:35	2021-04-23 07:00:37	0	100	782	1	2021-04-23 07:00:37	R_2dWj6FDmUB40IOW	anonymous	EN	1	1	2		1		1	75	70		11	25				15	Lettuce				4	2
2021-04-23 04:36:06	2021-04-23 04:49:09	0	100	783	1	2021-04-23 04:49:11	R_3isC7z3s2AaW8c0	anonymous	EN	1	1	6		1		3	92	95					5	disease resistance	4					4	2			0	0	10
2021-04-26 00:39:53	2021-04-26 00:52:58	0	100	784	1	2021-04-26 00:53:00	R_338qHCe4IjqjWPI	anonymous	EN	1	1	7		1		2	30	60	50	60					15,16	African eggplant	Baobab, Shea, Moringa,			1	2			10	20	30	0	4	0	0	5	4	4	0	3	5
2021-05-07 02:20:40	2021-05-07 02:33:44	0	100	784	1	2021-05-07 02:33:45	R_125SFJzLiJNqP9h	anonymous	EN	1	1	7		1		1	30	90	20	40	5	40			7,10					1	2			1	3	5	6	7	3	6	7	7	7	7	3	5
2021-04-25 07:44:41	2021-04-25 07:57:48	0	100	787	1	2021-04-25 07:57:49	R_3fUe7NVdKhMXri4	anonymous	EN	1	1	2		1		2	88	90	85	45	85	20			2,3					1	2						1	7	1	4	4	1	4	1	4	4
2021-04-28 09:23:56	2021-04-28 09:37:06	0	100	789	1	2021-04-28 09:37:06	R_1CmA4t4eBa1RSJO	anonymous	EN	1	1	2		1		1	30	70	30						2,3					3	1	4
2021-04-25 04:41:51	2021-04-25 04:55:09	0	100	797	1	2021-04-25 04:55:11	R_2yr51sb2ZMsFssC	anonymous	EN	1	1	3		1		4	91	92	78	46		43			7					1	2				10	32	4	3	3	5	3	5	5	3	4	4	1
2021-04-23 00:08:59	2021-04-23 00:22:18	0	100	798	1	2021-04-23 00:22:20	R_3JwShx3N9ZqxOil	anonymous	EN	1	1	7		1		4	100						100	Innovation management & compliance	1,2,3,15,6	tomatoes			cotton	1	1	3	25	40	60	60	7	3	4	7	7	4	4	7	4	6
2021-04-23 08:18:37	2021-04-23 08:31:56	0	100	799	1	2021-04-23 08:31:58	R_z1ka2aAeSxaeIKd	anonymous	EN	1	1	6		1		2	90	10	90						16		All temperate perennial fruit crops			3,5,4,6	2			15	15	30
2021-05-07 01:21:48	2021-05-07 01:35:10	0	100	802	1	2021-05-07 01:35:12	R_09hJOkWKUZR2WNb	anonymous	EN	1	1	6		1		5	80						100	food, nutrition and molecular interactions, dietary fibres	1,2,5,6				barley, it's focused on starch	2,3	1
2021-04-26 07:06:07	2021-04-26 07:19:31	0	100	803	1	2021-04-26 07:19:31	R_3KQ47ICYgD1lyj1	anonymous	EN	1	1	5	PhD Plant Genetics Ongoing	1		2	91	90	90		69				2,16		Avocado			1	2						1	1	1	1	1	1	1	1	0	0	0
2021-04-28 00:14:23	2021-04-28 00:27:50	0	100	807	1	2021-04-28 00:27:52	R_2Yli39Z3P09ou8y	anonymous	EN	1	1	7		1		1	40	15	70	5	5	5			1,2,3,6				Sunflower	1	2			10	20	40	5	6	2	6	3	7	4	4	4	3
2021-04-22 06:46:17	2021-04-22 06:59:50	0	100	812	1	2021-04-22 06:59:50	R_33jbwgZIRRptnMg	anonymous	EN	1	1	6		1		4	80	25	75						15,16	tomato	apple, peach, blackberry, elderberry			4	2
2021-05-11 03:21:26	2021-05-11 03:35:04	0	100	818	1	2021-05-11 03:35:06	R_1jly1VXp8ZtXrRt	anonymous	EN	1	1	7		1		4	30	70	30						3,17			Cowpea		1	2						1	1	7	7	7	7	6	7	1	1
2021-04-23 00:52:03	2021-04-23 01:05:45	0	100	821	1	2021-04-23 01:05:45	R_28ZYgu1pFAFO7Ul	anonymous	EN	1	1	7		1		3	90						100	Plant protection	6				Strawberries	3	2
2021-04-23 10:21:12	2021-04-23 10:34:53	0	100	821	1	2021-04-23 10:34:55	R_9TFi28MgIkzl5OV	anonymous	EN	1	1	3		1		1	50	50	30		20				10					1	2			10	10	10	6	7	4	2	6	3	6	4	6	7
2021-04-23 08:32:14	2021-04-23 08:46:03	0	100	828	1	2021-04-23 08:46:04	R_O3SStzbrBBSeSPL	anonymous	EN	1	1	6		1		3	85		85	15					6				barley	4	2			10	20	30
2021-05-07 01:11:14	2021-05-07 01:25:02	0	100	828	1	2021-05-07 01:25:04	R_2TRvqpwclk9yZxm	anonymous	EN	1	1	6		1		2	100	10	10				80	plant development and reproduction	2					3	1	2	30	50	50	50
2021-05-07 10:31:22	2021-05-07 10:45:17	0	100	835	1	2021-05-07 10:45:19	R_3m1M844WJCJaWdo	anonymous	EN	1	1	6		1		4	70	0	100						3,17			Dry Beans		4	1	7	10
2021-04-23 02:12:10	2021-04-23 02:26:08	0	100	837	1	2021-04-23 02:26:09	R_1GUZAID8XZ7V3as	anonymous	EN	1	1	7		1		4	60	30		20		50			15	tomato, pepper				3	1	3	50	51	50	49
2021-05-07 16:35:28	2021-05-07 16:49:29	0	100	841	1	2021-05-07 16:49:30	R_3D5En6nUtZt03qZ	anonymous	EN	1	1	7		1		5	50		70						2,3,17			dry beans		4	2			25	39	45
2021-04-22 08:33:09	2021-04-22 08:47:11	0	100	842	1	2021-04-22 08:47:12	R_1r1bLM7KNSnw2bl	anonymous	EN	1	1	6		1		5	81	10	80			0		Food/feed safety	1,2,3					4	1	10
2021-04-22 10:52:17	2021-04-22 11:06:24	0	100	846	1	2021-04-22 11:06:25	R_1OVagGSmKzzb3MI	anonymous	EN	1	1	5	Government Scientist	1		4	100	40	100	20	0	30			1,8					4	2			19	50	70
2021-04-26 14:22:57	2021-04-26 14:37:07	0	100	849	1	2021-04-26 14:37:09	R_plo1PkbnAu5C1zj	anonymous	EN	1	1	7		1		2	20							develop project proposals arround plant sciences, train plant scientists and create awareness about the importance of plant sciences for sustainable agriculture	6				No applicable- I do not work directly on crops	1	2						1	7	1	7	4	7	7	1	4	1
2021-04-23 06:35:49	2021-04-23 06:50:00	0	100	851	1	2021-04-23 06:50:02	R_3PNQa0p3Lqyxjyf	anonymous	EN	1	1	7		1		1	80	70	70	10	10	90			16		apple, blueberries			1	2			10	20	20	5	6	3	5	0	5	5	5	0	3	0
2021-05-25 05:32:21	2021-05-25 05:46:34	0	100	852	1	2021-05-25 05:46:34	R_2eUWn9a3Hl15vKf	anonymous	EN	1	1	2		1		1	90	0	100	0					6				Arabidopsis thaliana	3,4	2
2021-04-23 01:43:44	2021-04-23 01:57:59	0	100	854	1	2021-04-23 01:57:59	R_2xyrktctFK6yxKG	anonymous	EN	1	1	7		1		3	82		100						1					1	2					26	4	3	5	7		7	7
2021-05-11 09:19:44	2021-05-11 09:34:01	0	100	856	1	2021-05-11 09:34:02	R_AppbEynyJdH8aC5	anonymous	EN	1	1	6		1		5	50	6	91	20		15			15,6	Tomatos			Barley	3,4	1	7	5	10	10	10
2021-04-26 01:52:08	2021-04-26 02:06:29	0	100	860	1	2021-04-26 02:06:32	R_cJevxLFtAtxbhU5	anonymous	EN	1	1	3		1		3	75	10	10	10			70	valuable molecules produced by plants	6				Tobacco	3,4	1	3
2021-05-07 09:00:51	2021-05-07 09:15:16	0	100	865	1	2021-05-07 09:15:16	R_2a9JELFXbxSF1lv	anonymous	EN	1	1	6		1		2	100	10	90						15,16,17	Brassica greens, spinach	watermelon, melon	green beans		4	2			0	10	25
2021-04-23 06:02:21	2021-04-23 06:16:50	0	100	868	1	2021-04-23 06:16:51	R_1C8TkQsfsif0Zbr	anonymous	EN	1	1	6		1		5	100	20	30	10		10	30	reproduction	9,17			peanut		1,4	1	4	5	10	20		1	7	3	7	7	4	4	3	0	0	0
2021-04-23 09:46:06	2021-04-23 10:00:46	0	100	879	1	2021-04-23 10:00:47	R_78VjPitMzqbtgsx	anonymous	EN	1	1	6		1		5	10		100						2,7,17			peas		1,3	2			5			6	6	6	7	6	7	7	5	7	6
2021-04-22 09:53:26	2021-04-22 10:08:07	0	100	880	1	2021-04-22 10:08:09	R_bjy9T6HE0zLhlBv	anonymous	EN	1	1	6		1		5	95	60	40						3,5,7,8,17			soybean		1,4	1	4	15	15	15	15	4	3	3	4	3	4	4	4	2	2
2021-04-23 00:37:12	2021-04-23 00:51:58	0	100	885	1	2021-04-23 00:51:58	R_2R8MPR9NLNMEEed	anonymous	EN	1	1	6		1		4	100				30		70	Plant development & evolution. Education, teaching	4,6				Other model species but no crops	3	1	6
2021-04-23 13:32:52	2021-04-23 13:47:39	0	100	887	1	2021-04-23 13:47:41	R_2bK3i3BoiUztzUx	anonymous	EN	1	1	6		1		4	20	30	100	10	23		0		1,2,8,6				Arabidopsis	1,2,4	1	4	30	40	40	47	0	3	4	0	3	0	0	7	4	0			0
2021-04-23 08:45:54	2021-04-23 09:00:45	0	100	891	1	2021-04-23 09:00:46	R_1j8vXmRIxJRUdJ2	anonymous	EN	1	1	6		1		3	49	9	3	10		1	58	communications						1,2,3,4,6	2						2	4	3	4	4	4	4	3	3	2			5
2021-04-22 08:48:27	2021-04-22 09:03:24	0	100	897	1	2021-04-22 09:03:26	R_3kzYFCA6DZCjoD5	anonymous	EN	1	1	7		1		3	100	0	50	0	0	0	50	ornamental traits - flower/leaf color, bark, etc.	6				Ornamental woody landscape plants	4	2			5	10	20
2021-05-12 07:38:59	2021-05-12 07:54:06	0	100	907	1	2021-05-12 07:54:09	R_1r0tL3qZMF80dzt	anonymous	EN	1	1	7		1		2	100	50	50						4					6	2			20	30	50
2021-04-23 09:41:12	2021-04-23 09:56:26	0	100	914	1	2021-04-23 09:56:28	R_bs8YHseX05MoKeR	anonymous	EN	1	1	6		1		3	95	100	60	40					4					4	2				10
2021-04-26 16:14:07	2021-04-26 16:29:30	0	100	923	1	2021-04-26 16:29:32	R_7TIOiOhJ9Og9YpX	anonymous	EN	1	1	6		1		3	100	40	30	0	30		0		1,6				Barley, oats rye	4	2			10	10	10
2021-04-25 01:57:11	2021-04-25 02:12:40	0	100	928	1	2021-04-25 02:12:41	R_0SxNEQqnootAhgt	anonymous	EN	1	1	5	head of laboratory (with PhD degree)	1		4	60		33	50		17			1,16,6		apple		rose	3	1	2	15	20	35	40
2021-04-23 00:54:17	2021-04-23 01:09:47	0	100	930	1	2021-04-23 01:09:49	R_1d7cSnRqVoQUZCp	anonymous	EN	1	1	6		1		4	80	20	70	9					1,3,17			Faba bean, broad bean		1,3	2			30	40	60	2	4	3	6	6	5	5	5	6	3	1
2021-04-23 06:56:07	2021-04-23 07:11:47	0	100	940	1	2021-04-23 07:11:48	R_sdRj1OBrwm5dpmh	anonymous	EN	1	1	3		1		2	40	20	80						1					1	2						6	5	1	4	1	4	2	1	1	4
2021-04-22 08:03:41	2021-04-22 08:19:35	0	100	953	1	2021-04-22 08:19:35	R_2rqkGTDcgcCDIks	anonymous	EN	1	1	7		1		5	60	60	40						17			Phaseolus, Cicer		1,4	2			5	10	10	3	1	3	2	5	2	4	1	2	2
2021-04-30 08:57:47	2021-04-30 09:13:46	0	100	959	1	2021-04-30 09:13:48	R_3qOKtHXt4JsTuxj	anonymous	EN	1	1	6		1		3	89	15	55	10	10	10			16		citrus			4	1	2	29	46	52	52
2021-04-23 05:34:54	2021-04-23 05:50:56	0	100	961	1	2021-04-23 05:50:56	R_3HZkOmTXvm43vwC	anonymous	EN	1	1	6		1		2	70	47	26	28	44		76	Biomass properties	6				Eucalyptus	1	1	3	10	30	30	30	4	7	4	7	4	7	7	3	2	4	5	Nutrient acquisition ability, novel bio products
2021-05-24 09:57:42	2021-05-24 10:13:44	0	100	961	1	2021-05-24 10:13:46	R_3qyS2EBlrgs73co	anonymous	EN	1	1	6		1		5	10						100	Root Growth Behavior and Mechanotansduction	6				Genetic Models: Arabidopsis and Brachypodium	4	1	6	30	50	50	50
2021-05-07 01:22:00	2021-05-07 01:38:08	0	100	967	1	2021-05-07 01:38:08	R_qJvcOsd4pc35IVH	anonymous	EN	1	1	6		1		5	100	15	30	55					1,2,15,6	Carrot			Barley	1,3	1	10	60	64	70	80	1	7	7	7	7	7	7	7	7	4	2
2021-04-22 12:07:12	2021-04-22 12:23:25	0	100	972	1	2021-04-22 12:23:27	R_3nJIETCbOOvYv08	anonymous	EN	1	1	6		1		4	70	40	70						3,15	cucurbits				4	2			30	40	60
2021-04-23 00:31:36	2021-04-23 00:47:50	0	100	973	1	2021-04-23 00:47:52	R_O7HZ4scMvUAZ8hr	anonymous	EN	1	1	6		1		2	100						100	Plant development, cell biology	6				No crop, Arabidopsis	3	1	7	10	10	10	10
2021-05-07 08:28:26	2021-05-07 08:44:48	0	100	981	1	2021-05-07 08:44:48	R_1k0n4OC2kEg4GEw	anonymous	EN	1	1	6		1		4	75	10	50	40					15,16	Solanaceae and Cucurbitaceae	Stone fruit			3	1	6	10	15	20	20
2021-05-07 01:20:42	2021-05-07 01:37:06	0	100	984	1	2021-05-07 01:37:06	R_AmNNqAlzh1K7R9D	anonymous	EN	1	1	6		1		4	80	20					80	Flowering and Phenology	6				Trees, Poplar and Spruce	3	1	4	30	20	40	60
2021-04-23 10:24:33	2021-04-23 10:41:01	0	100	987	1	2021-04-23 10:41:02	R_1LA7ukVzDmiOtTQ	anonymous	EN	1	1	6		1		4	80	50	50						1					2	2					15													7
2021-04-24 14:03:28	2021-04-24 14:19:59	0	100	991	1	2021-04-24 14:20:01	R_29aL0TNTuANpe6d	anonymous	EN	1	1	7		1		4	100	35	40	5			20	basic research	3,6				Bioenergy, turf	4	1	2	40	80	60	40
2021-05-07 08:52:25	2021-05-07 09:08:56	0	100	991	1	2021-05-07 09:08:57	R_Y5IZYvxdf6jPusp	anonymous	EN	1	1	7		1		4	60	0	40		60				2,4					4	1	4	40	40	50	50
2021-05-08 15:06:29	2021-05-08 15:23:05	0	100	996	1	2021-05-08 15:23:07	R_0VVZYgVstyg5Zvz	anonymous	EN	1	1	5	director of center	1		3	85	33	33	10	10		13	Mechanical harvesting	2,15	pepper, spinach				1,4	1	3	10	15	15	10	1	4	4	7	4	1	1	1	4	1	2	nutrition/quality
2021-04-22 07:05:30	2021-04-22 07:22:16	0	100	1005	1	2021-04-22 07:22:16	R_3kchbnpR6VzbZg2	anonymous	EN	1	1	6		1		4	62	61	90	83		33			15,16	Culinary herbs, spices, traditional vegetables	hibiscus, grapes			1,4	1	6	10	30	50	50	0	5	6	6	3	7	7	4	0	4
2021-05-07 01:19:30	2021-05-07 01:36:15	0	100	1005	1	2021-05-07 01:36:15	R_1EhaIN02kXOPQ4K	anonymous	EN	1	1	7		1		3	93	82	62	47	72				2,3,7,8,9,17			Common bean, cowpeas		1	2			8	12	20	4	5	3	4	5	5	4	4	6	7		none
2021-04-22 07:52:04	2021-04-22 08:08:57	0	100	1012	1	2021-04-22 08:08:58	R_2AMAfaPydbwshGC	anonymous	EN	1	1	7		1		4	90	55	20	0			25	25%rice quality milling chalk reduction etc	4					4	2
2021-04-26 08:31:00	2021-04-26 08:47:56	0	100	1016	1	2021-04-26 08:47:58	R_2xVmz7HtwBh6IdS	anonymous	EN	1	1	3		1		2	40	19	72	21					1,5,15,6	chicory			ornamental plants	3	1	5	5	10	12	12
2021-04-26 03:17:11	2021-04-26 03:34:16	0	100	1025	1	2021-04-26 03:34:18	R_1dn6HypBajPv9Ef	anonymous	EN	1	1	7		1		3	50	60	100	28		47			16		apple			3	2			20	30	40
2021-04-23 03:27:10	2021-04-23 03:44:20	0	100	1030	1	2021-04-23 03:44:22	R_A4KwzfCRhlkuTlf	anonymous	EN	1	1	5	Research manager	1		2	65		30	30	5	10			1,3,16,6		Apple		Fodder grasses	3	2			2	5	15
2021-04-22 11:06:34	2021-04-22 11:23:46	0	100	1032	1	2021-04-22 11:23:48	R_1BQlQcln5kjhnjj	anonymous	EN	1	1	5	Research Scientist	1		2	71	50	75	100					6				Camelina sativa, Ethiopian mustard	4	1	2
2021-04-23 01:01:08	2021-04-23 01:18:23	0	100	1035	1	2021-04-23 01:18:24	R_WCXeSrwbPIVzKXT	anonymous	EN	1	1	6		1		2	70	30	50	20	0				3,17			dry bean		1	1	7	10	15	20	30	7	4	5	6	7	5	6	4	5	3
2021-04-26 01:06:48	2021-04-26 01:24:04	0	100	1035	1	2021-04-26 01:24:06	R_330VigVkT1VDZmN	anonymous	EN	1	1	7		1		2	80	40	60						1,9,17			Chickpea		1	1	7			10	20	1	6	4	5	4	4	5	3	3	2	1	No
2021-04-23 00:49:48	2021-04-23 01:07:17	0	100	1049	1	2021-04-23 01:07:18	R_3JaNHQFJWnDiTEz	anonymous	EN	1	1	5	head of research institute	1		3	50						100	general applications plant biotech, biosafety	2,3,5,15,6	carrots			poplar, chicoree; - no specific focus	3	1	2	25	30	30	30
2021-05-07 07:21:04	2021-05-07 07:38:34	0	100	1050	1	2021-05-07 07:38:35	R_1f8Vg228ThnWw4R	anonymous	EN	1	1	6		1		2	80	20	50	10			20	quantitative genetics/prediction	2,8					4	2			3	5	8
2021-05-07 08:07:15	2021-05-07 08:24:52	0	100	1056	1	2021-05-07 08:24:52	R_pEM5aZQCrwcZIlj	anonymous	EN	1	1	7		1		3	70		82	73	87				6				Duckweed	3	1	8	18	21	29	22
2021-04-23 23:45:25	2021-04-24 00:03:06	0	100	1060	1	2021-04-24 00:03:07	R_UQq0AZxlfVYZt05	anonymous	EN	1	1	6		1		3	100	10	80			10			5					3	1	6	20	15	7
2021-04-23 13:04:59	2021-04-23 13:22:41	0	100	1061	1	2021-04-23 13:22:43	R_3Kqjke8Z19qfTXM	anonymous	EN	1	1	7		1		4	90	50	25	20		5			1,2					1,2,4,6	1	6	2	4	5	5	1	1	1	1	4	4	7	4	1	0			4
2021-04-23 01:07:47	2021-04-23 01:25:35	0	100	1067	1	2021-04-23 01:25:36	R_2rH3E13Ip2ERF2P	anonymous	EN	1	1	7		1		5	90	50	100	28	1	85	2		16					3	2			5
2021-04-23 06:36:11	2021-04-23 06:54:08	0	100	1077	1	2021-04-23 06:54:08	R_2V4iTR7B7whAbML	anonymous	EN	1	1	6		1		4	70	30	30				40	woody biomass processing	6				trees	3	1
2021-04-26 08:11:28	2021-04-26 08:29:37	0	100	1088	1	2021-04-26 08:29:39	R_1E4M7j6WoBEO3Cz	anonymous	EN	1	1	7		1		5		40	30	10	10	0	10	climate change	6				forage crops	1	2					10		4		7			7			7
2021-04-28 04:00:57	2021-04-28 04:19:09	0	100	1091	1	2021-04-28 04:19:10	R_T5T972MNiSBRLbz	anonymous	EN	1	1	3		1		5	100	50	14	100	100	20	20		15	Whole range				1	2						7	7	7	7	7	7	7	7	7	7	7
2021-04-23 13:50:29	2021-04-23 14:09:00	0	100	1110	1	2021-04-23 14:09:00	R_3kCll7TAsbSPtV1	anonymous	EN	1	1	6		1		5	82	81	65	79	79	78	81		5,7,15					1,2,4,6	1	4	13	18	19	17	4	4	4	7	4	7	7	4	4	4	1		1
2021-04-23 23:21:55	2021-04-23 23:40:35	0	100	1119	1	2021-04-23 23:40:37	R_2sXSRnKFHNrF96E	anonymous	EN	1	1	6		1		2	50	20	30				50	GENETIC RESOURCES	1,15,17,6	Solanum lycopersicum		Vicia spp	Olea europaea, Avena spp.	3	2				5	10
2021-04-22 23:55:04	2021-04-23 00:13:56	0	100	1131	1	2021-04-23 00:13:57	R_0AinW5IenMYpke5	anonymous	EN	1	1	7		1		1	70	61			0	0	90	Plant diseases and their management	2,15,16,17,6	African leafy vegetables	Tree tomatoes	Cowpeas, Mungbean	Bananas	1	2						6	4	6	4	1	5	1	6	7	5	4
2021-04-22 15:38:35	2021-04-22 15:57:34	0	100	1138	1	2021-04-22 15:57:35	R_1CD9IZOvpZgmwhB	anonymous	EN	1	1	6		1		5	40	20	20	50		10			1,3,17,6			Peanut	Cotton	4	1	3	15	30	40	50
2021-04-23 02:09:15	2021-04-23 02:28:22	0	100	1147	1	2021-04-23 02:28:23	R_1OwAOdZya4uVQ6O	anonymous	EN	1	1	6		1		2	2	83	88				100	Photosynthesis	6				Arabidopsis, Chlamydomonas, cyanobacteria, Norway spruce	3	1	7	5	7	5	1
2021-05-07 03:04:12	2021-05-07 03:23:22	0	100	1149	1	2021-05-07 03:23:23	R_2V1pcZitzzS1cq7	anonymous	EN	1	1	6		1		4	45	5	60	15	20				5,15,6	tomato			Petunia	3	1	7	5	10	10	10
2021-04-23 05:35:19	2021-04-23 05:54:39	0	100	1160	1	2021-04-23 05:54:40	R_vN5f4WPot8FWntf	anonymous	EN	1	1	2		1		2	70	50	30	10		10			4					6	2					5
2021-04-23 22:32:21	2021-04-23 22:51:43	0	100	1162	1	2021-04-23 22:51:45	R_2QiKR5V0QeJ0QYy	anonymous	EN	1	1	7		1		3	70	72	82	29	37	9			3,5,15	African indegenous vegetables				1	2			2	10	20	1	7	2	6	6	2	7	3	3	3
2021-05-07 09:18:28	2021-05-07 09:38:24	0	100	1196	1	2021-05-07 09:38:25	R_278Rp9r57XMoVxZ	anonymous	EN	1	1	3		1		1	80	90		70	80				2,3,17			Cowpea, Groundnut		1	2						7	7	0	0	7	7	7	6	7	4
2021-04-25 02:32:16	2021-04-25 02:52:36	0	100	1219	1	2021-04-25 02:52:37	R_2ZBl4W7yUPj1BA2	anonymous	EN	1	1	3		1		2	100	50	50			0			5,6				Trees	3	2			25	25	25
2021-04-23 03:02:10	2021-04-23 03:22:31	0	100	1221	1	2021-04-23 03:22:33	R_1GUG2pKPObi5fbg	anonymous	EN	1	1	3		1		1	70	10	30	60					17			grass pea, african yam bean, Lablab, other pulses		1,2	1	6	10	15	20	20	7	5	4	3	5	5	5	4	4	6	0		7
2021-04-23 05:11:05	2021-04-23 05:31:32	0	100	1227	1	2021-04-23 05:31:33	R_2zUf6g63ixYJ99R	anonymous	EN	1	1	7		1		3	70	50	30	20					16					1	2						2	5	2	2	5	3	2	2	4	6
2021-04-23 06:56:42	2021-04-23 07:17:21	0	100	1238	1	2021-04-23 07:17:21	R_NXfzrPGNKFbFR1n	anonymous	EN	1	1	7		1		5	100	100	100	60					17			clovers, forrage grasses		3	2
2021-04-23 04:09:46	2021-04-23 04:31:02	0	100	1275	1	2021-04-23 04:31:03	R_22DrXbNLeIDNzzM	anonymous	EN	1	1	7		1		4	100	30	40	30					1					3	2			3	10	10
2021-05-07 04:42:26	2021-05-07 05:03:44	0	100	1277	1	2021-05-07 05:03:46	R_2EvmjuygNJ3cAf9	anonymous	EN	1	1	7		1		5	80	20	70	10					2,7,10,15	tomato				1,3	1	7	5	5	8	20	7	5	0	7	5	6	6	0	0	4
2021-04-23 02:52:18	2021-04-23 03:13:54	0	100	1295	1	2021-04-23 03:13:55	R_21on9EB4j0lqWx5	anonymous	EN	1	1	7		1		3	70	40	30	70	20	30	40	Processability traits	6				Nutritious orphan crops, including fruits, vegetables, grains, roots	1,3	2			5	10	20	3	5	0	5	7	0	0	6	3	0	6	Integration into mixed production systems (architecture, phenology)
2021-04-22 06:36:06	2021-04-22 06:57:54	0	100	1308	1	2021-04-22 06:57:56	R_24FUXt11ozqllZ1	anonymous	EN	1	1	6		1		3	100		100						2,3,8					4,6	1	5	30	33	33	33
2021-05-07 04:57:23	2021-05-07 05:19:21	0	100	1318	1	2021-05-07 05:19:23	R_3Jefju7zkCeaT3U	anonymous	EN	1	1	3		1		1	100	10	90						16		Banana			1	1	6	60	70	80	80	6	1	4	4	4	6	6	4	1	1
2021-04-23 07:13:30	2021-04-23 07:35:36	0	100	1325	1	2021-04-23 07:35:38	R_WCh952dYqM8VdgB	anonymous	EN	1	1	7		1		1	90	100	100	0	50	50	100	Industrial quality	4					6	2			30	50	70
2021-05-10 10:52:53	2021-05-10 11:15:01	0	100	1328	1	2021-05-10 11:15:03	R_a3MxGUdDFbRp0mR	anonymous	EN	1	1	3		1		3	90	50	50						2					1,2,4	1	7	10	10	10	10	4	2	2	3	6	4	5	4	0	0			5
2021-04-23 01:53:09	2021-04-23 02:15:32	0	100	1342	1	2021-04-23 02:15:32	R_CZXIsOBg1KFg5wd	anonymous	EN	1	1	7		1		4	40	50	20	20			10	raw materials (rubber contents)	1,5,17,6			lupins (blue, yellow, white, Andean)	rye, oat, Russian dandelion	3	2			0	10	20
2021-05-04 02:42:18	2021-05-04 03:04:45	0	100	1346	1	2021-05-04 03:04:47	R_2ayT36DU8Qd89ab	anonymous	EN	1	1	3		1		4	70		10	10			80	technology development	5,15,16,6	tomato	strawberry		ornamentals: Carnation, chrysanthemum; alstroemeria	3	1	10	5	7	10	10
2021-04-23 08:17:38	2021-04-23 08:40:06	0	100	1347	1	2021-04-23 08:40:08	R_3KGyfb6EyERevyr	anonymous	EN	1	1	6		1		4	85	10					90	biomass processing efficiency	2,6				poplar trees	3	1	1	60	80	89	90
2021-04-23 01:54:22	2021-04-23 02:17:06	0	100	1363	1	2021-04-23 02:17:07	R_dhby8Piqtjmgdix	anonymous	EN	1	1	6		1		4	75	70	20			10			6				fundamental science only	2,3,5,4	2			20	31	46													7
2021-04-23 00:43:31	2021-04-23 01:06:15	0	100	1364	1	2021-04-23 01:06:16	R_1InJsuEkO0WGTBd	anonymous	EN	1	1	6		1		5	90						95	genome sturcture, mutagenesis and evolution	15,17,6	barley, duckweeds, Allium		Vicia faba	Arabidopsis, carnivorous plants	3	1	3	10	20	20
2021-05-07 02:54:03	2021-05-07 03:16:51	0	100	1367	1	2021-05-07 03:16:51	R_2fvU7euSnq4y4oY	anonymous	EN	1	1	6		1		2	50	10	60	30					5,7,15	Tomato				1,3	1	5	20	20	20			6			4	5	7
2021-04-23 13:44:12	2021-04-23 14:07:04	0	100	1371	1	2021-04-23 14:07:04	R_1QxxVYg9trSwONA	anonymous	EN	1	1	6		1		5	80	0	100						4,5,11,15	tomato				1,2,3	1	6	10	20			4	7	0	0	7	7	7	7	0	0			7
2021-04-28 07:20:44	2021-04-28 07:43:44	0	100	1379	1	2021-04-28 07:43:45	R_1dafwzUGdOnabYW	anonymous	EN	1	1	6		1		3		0	50	0	0	0	50	Genetic diversity and evolution	6				coffee, cashew, cork oak	1,3	2			5	10	10	1	3	1	3	0	4	1	3	2	4
2021-04-23 06:47:03	2021-04-23 07:10:15	0	100	1392	1	2021-04-23 07:10:16	R_1FKt4PywEZMVUOH	anonymous	EN	1	1	5	Researcher	1		2	100	5	50				45	new breeding technologies	16		grapevine			1	1	6	70	70	80	85	0	4	4	4	4	4	4	7	0	7
2021-04-25 21:59:00	2021-04-25 22:22:21	0	100	1401	1	2021-04-25 22:22:23	R_1f2xM9pmqWTqxkJ	anonymous	EN	1	1	3		1		4	90	41	40	20					17			Lentil, Grass pea		1,2	2			10	20	20	7	4	0	7	4	7	4	0	0	0			7
2021-06-03 12:11:19	2021-06-03 12:34:44	0	100	1404	1	2021-06-03 12:34:46	R_125MUNDT9dAyHSm	anonymous	EN	1	1	7		1		5	70	40	40	50	80				1,2,8,17			hedysarum, Vicia, Lupinus		1	2														0
2021-05-04 06:29:23	2021-05-04 06:52:53	0	100	1409	1	2021-05-04 06:52:55	R_RwtzsYwoDV7L637	anonymous	EN	1	1	7		1		1	50	0	100	0					4					6	2
2021-04-23 07:39:10	2021-04-23 08:02:42	0	100	1412	1	2021-04-23 08:02:44	R_2wAVVivelKCN9ZH	anonymous	EN	1	1	6		1		5	30	15	20	30		5	30	flavor	15	carrots, garlic				2,3,4,6	1	6	10	25	35	35													1
2021-05-07 01:47:12	2021-05-07 02:10:48	0	100	1415	1	2021-05-07 02:10:49	R_3fwJG5l49NSmOl5	anonymous	EN	1	1	7		1		4	15	5	50	5	5	5	30	breeding, hormonal signalling, cell biology, stress response etc.	1,2,5,11,17			pea		1,3	1	4	5	8	10	14	4	7	7	4	5	7	6	5	3	4
2021-06-03 09:02:58	2021-06-03 09:26:45	0	100	1427	1	2021-06-03 09:26:47	R_bswOhDE1QMBDs9X	anonymous	EN	1	1	7		1		2	71	81	70	81	80	33	82	plant symbiosis	1,9,17,6			faba bean, pea	barley, sulla, vetch	1,3	2						4	7	7	0	0	4	4	5	6	7
2021-04-22 14:03:18	2021-04-22 14:27:08	0	100	1430	1	2021-04-22 14:27:10	R_3LbB8duGaZO6RgP	anonymous	EN	1	1	6		1		4	71				100				2,3,4,6				Cotton	4	2			1	1	1
2021-05-08 01:16:24	2021-05-08 01:40:17	0	100	1432	1	2021-05-08 01:40:18	R_2tkVlc65GKJhnjA	anonymous	EN	1	1	7		1		2	92	100	82	70	70				5					1	2			4	10	20		7		7	7	7	7	7
2021-04-23 11:54:13	2021-04-23 12:18:57	0	100	1483	1	2021-04-23 12:18:59	R_A5rNonrdC8hJYVb	anonymous	EN	1	1	7		1		3	15	55	20	0			25	Milling and grain quality	4					4	2			0	10	30
2021-04-22 13:22:16	2021-04-22 13:47:15	0	100	1499	1	2021-04-22 13:47:17	R_2YaYm3zyzbHOti4	anonymous	EN	1	1	6		1		4	60		50				30	plant architecture	6				ornamentals: Rhododendron canescens, gerbera, flowering dogwood	4	1	8	50	50	50
2021-04-23 05:02:40	2021-04-23 05:27:46	0	100	1505	1	2021-04-23 05:27:46	R_9MOHdrKix5P31YJ	anonymous	EN	1	1	3		1		3	85	15	60	15	10				4,5,15	tomato				2,3	2			5	5	5													4
2021-04-22 20:10:51	2021-04-22 20:36:15	0	100	1524	1	2021-04-22 20:36:17	R_1dhNxqOUotekYvW	anonymous	EN	1	1	7		1		1	50	100	50	0					2,3,4,5,7,8,6				Miscanthus, sugarcane, energycane	4	1	5	30	50	50	50
2021-04-26 06:42:36	2021-04-26 07:08:25	0	100	1548	1	2021-04-26 07:08:26	R_29piWQ1zZ3CkPrk	anonymous	EN	1	1	7		1		3	60	10		20		0	70	biotech solutions	16,6		berries		non-edible plants	3	1	3
2021-04-24 07:53:08	2021-04-24 08:19:03	0	100	1554	1	2021-04-24 08:19:04	R_1IbdVL4JqjIASql	anonymous	EN	1	1	7		1		1	80	50	100	100	0	0			6				Tea	1,2	1	6		11			1	6	1	7	6	2	7	5	6	2
2021-05-11 01:17:11	2021-05-11 01:43:07	0	100	1556	1	2021-05-11 01:43:09	R_2qf93inU5LkywNw	anonymous	EN	1	1	2		1		2	80	50		50	30	70	80	SEED QUALITY CONTROL	1,2,3,4,8,15,6	TOMATO,PEPPER,CUCUMBER			COTTON SEED	2,3	2			0	10	20													6
2021-04-23 03:11:36	2021-04-23 03:37:39	0	100	1562	1	2021-04-23 03:37:40	R_1Lj3HvhtdBAMQ6f	anonymous	EN	1	1	7		1		3	100	30	50	20					7					1	2			5	10	15	2	3	1	1	7	1	7	3	1	1	0
2021-04-23 00:33:03	2021-04-23 00:59:10	0	95	1567	0	2021-05-23 00:59:20	R_2aULPgp8t8PbEie	anonymous	EN	1	1	6		1		5	96	62	20				20	nutrition	2,7,15,16,17	lettuce	tomato	common bean and lentil		1,2,3	2			19	21	25	6	6	7	5	6	7	7	4	1	7			7
2021-04-22 06:53:59	2021-04-22 07:20:31	0	100	1592	1	2021-04-22 07:20:32	R_25XYlOkqLziOtyv	anonymous	EN	1	1	6		1		2	100			25	25		50	Irrigation efficiency and runoff mitigation	6				Ornamental plants	4	2
2021-05-07 07:04:00	2021-05-07 07:30:39	0	100	1599	1	2021-05-07 07:30:41	R_1eS0Gc3tAlggMlq	anonymous	EN	1	1	7		1		2	100	100	100	100	100	100	100	germplasm conservation	15,16,17,6	Hot & sweet peppers, okra, carrots, tomatoes, cucurbits, amaranth, brassica, gourd, eggplant,	pineapple, watermelon, citrus	Black eye peas, red beans(MINICA iv), long beans(bora)	Drumsticks(Saijan), breadfruit	6	2			1	18	30
2021-04-22 07:54:21	2021-04-22 08:21:28	0	100	1626	1	2021-04-22 08:21:29	R_1kM6qRiKDg3AYT0	anonymous	EN	1	1	6		1		4	65	20	80						15,6	tomato, cucurbits, brassica			hemp	4	1	4	15	15	20	30
2021-05-07 08:15:25	2021-05-07 08:44:21	0	100	1735	1	2021-05-07 08:44:21	R_3oyKXqcTWg5F7Rk	anonymous	EN	1	1	6		1		5	20	30	70						6				ornamental crops & Trees	4	2			0	0	0
2021-04-23 05:43:31	2021-04-23 06:13:00	0	100	1768	1	2021-04-23 06:13:02	R_1E4mK7p2qs7NUr2	anonymous	EN	1	1	6		1		4	40	35	40	10	0	15			5,15,16,6	tomato, pepper, cucumber, onion, lettuce	strawberry, apple		oil and fiber crops	2,3,6	1	3	5	10	15	15
2021-04-23 04:28:53	2021-04-23 04:58:26	0	100	1772	1	2021-04-23 04:58:27	R_1n9msfWmQoJJtcJ	anonymous	EN	1	1	7		1		2	70	10	30	20	40				2,15,6	cucumber			barley	3	1	4	25	25
2021-05-08 11:37:55	2021-05-08 12:08:36	0	100	1840	1	2021-05-08 12:08:38	R_3dRPHVzTO74VnHY	anonymous	EN	1	1	4		1		4	70	20	50				30	research management	1,2,5,6				forage grasses	3	1	2	10	10	20	30
2021-04-23 00:24:44	2021-04-23 00:56:03	0	100	1878	1	2021-04-23 00:56:03	R_28OGBTv7Y0nVdFq	anonymous	EN	1	1	2		1		2	100	51	43			7			1,5,6				sweetpotato, forage crops	1	2						0	0	0	0	0	0	0	0	0	0
2021-05-07 12:47:57	2021-05-07 13:19:24	0	100	1887	1	2021-05-07 13:19:26	R_1Cds9zvGQl3fHvz	anonymous	EN	1	1	7		1		4	90	60	40						2,3,6				cotton	4	1	4	20	40	40	40
2021-04-23 01:15:19	2021-04-23 01:47:13	0	100	1913	1	2021-04-23 01:47:14	R_31mYvwRAusoYPVX	anonymous	EN	1	1	7		1		4	90	81	49					seed health	15,17	all vegetables		vegetables		3	2
2021-04-28 06:35:08	2021-04-28 07:07:15	0	100	1926	1	2021-04-28 07:07:16	R_24emS4kWSRzso4z	anonymous	EN	1	1	7		1		2	92	33	33	30	4				17,6			Red Clover	Forage grasses	3	2			0	0	15
2021-04-29 09:06:15	2021-04-29 09:38:38	0	100	1942	1	2021-04-29 09:38:39	R_24CTLXaiJjbKwaq	anonymous	EN	1	1	7		1		2	100	50	50						4					6	2
2021-04-23 01:10:30	2021-04-23 01:43:03	0	100	1953	1	2021-04-23 01:43:05	R_24oWHOOw0Op1eby	anonymous	EN	1	1	7		1		2	94	75	50			50			2,4,5,7,15,16,17	Tomato, Onion, Garlic,	Citrus, Mango, Papaya, guava	Carrot, Lettuce, Cabbage, Eggplant,		1	2					15	3	6	4	5	6	6	5	4	7	7
2021-04-23 04:08:34	2021-04-23 04:41:14	0	100	1959	1	2021-04-23 04:41:14	R_3nqP2JHr7rRRTrI	anonymous	EN	1	1	3		1		2	100	50	81		60	30			9,15,16,17	Okra				1	2			10	40	70	2	6	4	3	7	4	3	5	6	7
2021-05-07 04:52:42	2021-05-07 05:25:49	0	100	1987	1	2021-05-07 05:25:51	R_2UiusXy6SrXwnJ4	anonymous	EN	1	1	2		1		2	96	81	100	90					17			Beans		1	2						5	5		5	5	6	5		5
2021-04-23 04:53:12	2021-04-23 05:27:01	0	100	2029	1	2021-04-23 05:27:03	R_3MbMkgGRHmszllt	anonymous	EN	1	1	7		1		5	50	50				45		breeding	6				African trees	1	2						4	7	1	5	4	6	6	6	7	7
2021-04-23 13:18:52	2021-04-23 13:52:57	0	100	2044	1	2021-04-23 13:52:59	R_2t56yElUDx76nUV	anonymous	EN	1	1	3		1		1	100	10	40	10	40				1,2					1	1	3	80	80	80	80	7	5	5	2	7	7	7	0	6	0
2021-05-07 02:14:04	2021-05-07 02:48:42	0	100	2078	1	2021-05-07 02:48:44	R_Q3rtj3sezLX6POF	anonymous	EN	1	1	6		1		5	60		10	85		5			5,15,16,17	grass pea	tomato	grass pea		1,2,3,4	1	4	30	35	25	25	6	5	5	4	6	5	4	3	3	6			6
2021-04-28 14:28:57	2021-04-28 15:03:41	0	100	2084	1	2021-04-28 15:03:43	R_3eyHfA6jTjhtPCe	anonymous	EN	1	1	5	Research Scientist	1		4	90	0	10	10		30	50	fruit quality	16		Apple			5	1	1	5	8	15	25
2021-04-24 10:01:56	2021-04-24 10:36:51	0	100	2095	1	2021-04-24 10:36:53	R_2UVni5c1WLN1prx	anonymous	EN	1	1	7		1		1	70	80	70	100	50	90			7					1	2				31	54	6	7	5	7	7	7	7	7	5	7
2021-04-29 04:08:53	2021-04-29 04:44:15	0	100	2122	1	2021-04-29 04:44:18	R_BEyD3MUlsNx0es1	anonymous	EN	1	1	6		1		5	0	10	60	30					6				Brassica napus, but mostly no crops using the model plant A. thaliana	3	1	2	15	20	15	15
2021-05-07 02:39:05	2021-05-07 03:15:51	0	100	2205	1	2021-05-07 03:15:52	R_3R87J3qbMtd6G13	anonymous	EN	1	1	7		1		4	15	5	10				85	integrated pest management	2,17			cowpea		1	2						0	3	0	4	0	6	4	0	0	0	0
2021-04-22 07:34:45	2021-04-22 08:11:50	0	100	2225	1	2021-04-22 08:11:50	R_1LqFOYrAnUMCMsz	anonymous	EN	1	1	6		1		3	70	50	85	30	70				4					1,2	1	2	20	30			4	4	4	3	4	7	4	0	0	0	4	grain aroma & quality	7
2021-04-23 02:23:06	2021-04-23 03:00:34	0	100	2247	1	2021-04-23 03:00:34	R_3p8U88pYFo6J2UN	anonymous	EN	1	1	3		1		2	30	50					50	amenability of the plant lignocellulosic biomass to processing into biofuels and bioproducts	6				Trees, mostly from the Populus genus (poplars, aspens, willows and hybrids)	3	1	2	20	35	50	70
2021-04-23 08:07:32	2021-04-23 08:46:47	0	100	2354	1	2021-04-23 08:46:47	R_DeQ3i8KgAWgGFdT	anonymous	EN	1	1	3		1		2	100	10	10				80	Technology improvement	1,2					3	1	1	50	50	50	50
2021-04-22 09:18:42	2021-04-22 10:00:27	0	100	2504	1	2021-04-22 10:00:29	R_2BgJk9KVDzbRiEW	anonymous	EN	1	1	7		1		3	80	20	40	20	20				6				Ornamental plants	2,4	2																		7
2021-04-23 01:48:49	2021-04-23 02:31:25	0	100	2555	1	2021-04-23 02:31:27	R_OOkgqY13lVzNZtL	anonymous	EN	1	1	3		1		4	80		80			20			6				Ornamental crops	3	1		10	15	15	15
2021-04-23 01:42:26	2021-04-23 02:27:08	0	100	2681	1	2021-04-23 02:27:08	R_12MbK9fOSINnsyu	anonymous	EN	1	1	7		1		4	96	10	62	50	1	85			5					2,3	2																		5
2021-06-03 02:52:27	2021-06-03 03:38:16	0	100	2748	1	2021-06-03 03:38:18	R_VJy4VWTcxhbF7bz	anonymous	EN	1	1	5	Senior scientist	1		3	80	0	100						15,16,6	lettuce	strawberry		hedge plants	3	1	4	70	70	50
2021-05-07 02:29:34	2021-05-07 03:16:05	0	100	2790	1	2021-05-07 03:16:06	R_1P8dXe1NxO9C2HU	anonymous	EN	1	1	7		1		3	70	40	30	20			10	Market traits, maturity, lodging	8,9,17			Groundnut, Pigeonpea, Chickpea		1	2			1	2	4	4	1	1	1	1	1	1	1	1	1	1
2021-05-11 02:52:12	2021-05-11 03:43:46	0	100	3094	1	2021-05-11 03:43:48	R_2dye5WtzBwCoyYO	anonymous	EN	1	1	6		1		5	71	60	10	30					15,17,6	TOMATO		PEAS	PAULOWNIA	3	1	6	20	20
2021-04-23 07:42:56	2021-04-23 08:35:24	0	100	3148	1	2021-04-23 08:35:26	R_1Luo3ISS5E8rn7A	anonymous	EN	1	1	7		1		5	100	50	20	30					2					6	2
2021-05-07 04:42:50	2021-05-07 05:35:34	0	100	3164	1	2021-05-07 05:35:36	R_1j9UQBTCTcZbptd	anonymous	EN	1	1	3		1		1	65	38	55	64	57	18	67	secondary metabolite enhancement	16,6		banana		hop	3	1	6	62
2021-04-22 09:07:24	2021-04-22 10:07:14	0	100	3590	1	2021-04-22 10:07:15	R_7ZAYttJ59GFviFz	anonymous	EN	1	1	6		1		4	90	10	20	10		10	50	Breeding for organic systems	15,17	snap beans, broccoli, tomatoes, summer & winter squash, pepper, peas		dry beans		1,4	2			0	0	0	1	1	1	1	1	1	1	1	1	1
2021-05-10 04:14:14	2021-05-10 05:27:09	0	100	4374	1	2021-05-10 05:27:11	R_dgy3jbb3LOTGR21	anonymous	EN	1	1	6		1		3	70	40	62	30	45	8	16	general consumer preferences of crop varieties	1,2,9,17,6			Chickpea	Quinoa, Flax, Greengram, Bambara nut	1	2			0	2	6	4	6	3	7	7	6	6	5	6	4
2021-04-26 03:33:39	2021-04-26 04:53:15	0	100	4775	1	2021-04-26 04:53:17	R_2Cg1dmXZCsit0bE	anonymous	EN	1	1	5	Group leader	1		2	50	0	30	45		25			16		Grape, Apple, Tomato			1,3	1	8	10	25	35	50	0	7	7	7	7	4	4	7	7	7
2021-05-07 07:18:17	2021-05-07 08:49:06	0	100	5448	1	2021-05-07 08:49:07	R_OOlcYw8ot0PExjz	anonymous	EN	1	1	6		1		4	90	75	95	0			5	plant-associated microbial interactions						4	2			25	40	50
2021-04-23 13:48:40	2021-04-23 15:21:20	0	100	5560	1	2021-04-23 15:21:22	R_3Pk5Mx38Q4ZOyX8	anonymous	EN	1	1	6		1		5	90	75	10	15					1					4	1	7	5	30	40	50
2021-05-07 01:16:46	2021-05-07 02:57:57	0	100	6071	1	2021-05-07 02:57:59	R_3JwTcMsNBlZcFzC	anonymous	EN	1	1	6		1		3	50		20	20			60	Biosafety and risk assessment	16,6		Blueberry		Barley	3	1	6	20	40	40	40
2021-04-23 02:54:07	2021-04-23 05:00:43	0	100	7595	1	2021-04-23 05:00:44	R_xaqdCyhIFYdxHWN	anonymous	EN	1	1	6		1		3	80	50							2,8,16,6		Papaya		models: Arabidopsis, Marchantia	1,3	1	3	5	10	10	10	1	6	6	0	0	6	4	3	6	7
2021-05-07 08:17:34	2021-05-07 11:08:08	0	100	10234	1	2021-05-07 11:08:10	R_cO1UFoHKvfHYM8h	anonymous	EN	1	1	2		1		3	70	60	20	10	10				4					6	1	3	20	20	20	30
2021-04-23 03:29:31	2021-04-23 07:17:44	0	100	13692	1	2021-04-23 07:17:45	R_R45g9cCrHKr0CaZ	anonymous	EN	1	1	2		1		1	90	100	100	20	50	80			16		apple, sweet cherry, apricot, european plum			3	2				10	20
2021-04-23 02:56:18	2021-04-23 06:45:39	0	100	13760	1	2021-04-23 06:45:42	R_2dm9ppvsiR8Qnim	anonymous	EN	1	1	6		1		3	30	10	68	2					6				trees	2,3,4	1	7	20	30	35	35													4
2021-04-23 06:51:16	2021-04-23 12:21:41	0	100	19824	1	2021-04-23 12:21:42	R_4PgAIR8e669nItz	anonymous	EN	1	1	2		1		2	37	50	40	70	71	10			1,2,4,5,8					1,2	2						7	4	7	4	4	4	4	7	1	1	4		7
2021-04-25 01:40:39	2021-04-25 11:57:08	0	100	36988	1	2021-04-25 11:57:09	R_AsKtH1cYkLD1aIp	anonymous	EN	1	1	3		1		2	81	70							2,6				Poplar	2,3,4,6	1	3																	7
2021-04-22 17:38:26	2021-04-23 05:37:05	0	100	43119	1	2021-04-23 05:37:07	R_2pPLP4dUHFWvzwH	anonymous	EN	1	1	3		1		2	51	60	40	1					3					4	2			20	50	50
2021-04-25 23:04:20	2021-04-26 20:56:26	0	100	78726	1	2021-04-26 20:56:28	R_1IbDp6M9otoPTbi	anonymous	EN	1	1	2		1		1	70	100	100	0		0	0		8					1	2						4	4	4	7	7	0	7	0	0	0
2021-04-23 08:53:39	2021-04-25 13:04:17	0	100	187837	1	2021-04-25 13:04:19	R_cucMVB7w7AdEait	anonymous	EN	1	1	6		1		3	10	28	50	11	12				6				Arabidopsis	3	1	7	10	15	20	20
2021-04-22 13:25:10	2021-04-24 23:01:50	0	100	207399	1	2021-04-24 23:01:50	R_30ejGDk8xrksn3n	anonymous	EN	1	1	6		1		5	100	38	48	5					8					4	1	6	29	39	49	61
2021-04-23 05:11:52	2021-04-25 23:51:24	0	100	239971	1	2021-04-25 23:51:26	R_yEWoex59WhZwxtT	anonymous	EN	1	1	2		1		2	50	90	90	70	50	50			1,3					3	2				30	50
[truncated: 279 more columns]
